# Supplementary material for: Inflammation triggers specific microRNA profiles in human adipocytes and macrophages and in their supernatants
Source: Clin Epigenetics. 2015 Apr 24;7(1):49. doi: 10.1186/s13148-015-0083-3 (PMC4413548; doi:10.1186/s13148-015-0083-3)
Supplement: Additional file 1: — Supplemental information - raw data. [file 13148_2015_83_MOESM1_ESM.xls]

## Sheet: Raw Data
Clin Epigen
Inflammation triggers specific microRNA profiles in human adipocytes and macrophages and in their supernatants
Ortega FJ et al.
Supplemental Information - Raw Data
miRNA	SN MA	SN MA	SN MA	SN MA Inf	SN MA Inf	SN MA Inf	SN M1	SN M1	SN M1	SN M1 Inf	SN M1 Inf	SN M1 Inf	MA	MA	MA	MA Inf	MA Inf	MA Inf	M1	M1	M1	M1 Inf	M1 Inf	M1 Inf
ath-miR159a-000338	Undetermined	Undetermined	Undetermined	Undetermined	Undetermined	Undetermined	Undetermined	Undetermined	Undetermined	Undetermined	Undetermined	Undetermined	Undetermined	Undetermined	Undetermined	Undetermined	Undetermined	Undetermined	Undetermined	Undetermined	Undetermined	Undetermined	Undetermined	Undetermined
ath-miR159a-4373390	Undetermined	Undetermined	Undetermined	Undetermined	Undetermined	Undetermined	Undetermined	Undetermined	Undetermined	Undetermined	Undetermined	Undetermined	Undetermined	Undetermined	Undetermined	Undetermined	Undetermined	Undetermined	Undetermined	Undetermined	Undetermined	Undetermined	Undetermined	Undetermined
dme-miR-7-000268	Undetermined	35.91	36.0414	Undetermined	Undetermined	34.0417	33.9871	32.9929	32.9766	31.9788	33.0251	32.9914	Undetermined	Undetermined	Undetermined	Undetermined	Undetermined	Undetermined	Undetermined	34.9917	36.9783	33.9737	35.0115	36.0014
has-miR-1305-002867	Undetermined	34.9049	Undetermined	34.9136	Undetermined	Undetermined	34.9685	Undetermined	Undetermined	Undetermined	Undetermined	Undetermined	Undetermined	Undetermined	Undetermined	Undetermined	Undetermined	Undetermined	Undetermined	Undetermined	Undetermined	Undetermined	Undetermined	Undetermined
has-miR-155-4395459	33.9843	33.9532	Undetermined	30.9461	30.9702	30.9918	24.9391	25.9798	25.9609	25.9764	23.6359	25.983	32.9637	33.9835	33.9802	30.9628	30.9762	30.9859	24.9842	24.9729	25.9647	23.9668	23.9499	23.9609
hsa-let-7a#-002307	Undetermined	Undetermined	Undetermined	Undetermined	Undetermined	Undetermined	Undetermined	Undetermined	Undetermined	Undetermined	Undetermined	35.9213	Undetermined	Undetermined	Undetermined	Undetermined	Undetermined	Undetermined	Undetermined	Undetermined	35.9459	Undetermined	Undetermined	35.9731
hsa-let-7a-4373169	36.0622	35.0046	35.9988	36.0144	32.9466	36.0345	28.9655	29.9799	30.9702	32.977	32.5352	31.9607	28.9931	28.9521	28.9643	28.983	28.9656	28.9824	27.9658	27.9676	28.978	27.986	27.9731	27.9653
hsa-let-7b#-002404	Undetermined	Undetermined	Undetermined	36.0815	33.9648	Undetermined	Undetermined	Undetermined	34.0609	Undetermined	35.0258	33.1011	Undetermined	Undetermined	34.9707	Undetermined	Undetermined	Undetermined	33.9226	Undetermined	35.9982	Undetermined	Undetermined	Undetermined
hsa-let-7b-4395446	32.0328	33.9963	32.9892	31.9523	31.9858	31.0268	26.0012	25.9769	27.0261	26.0294	27.0259	26.9884	26.9837	26.9838	26.9877	26.992	26.982	26.9973	25.9913	25.9948	25.994	25.9778	25.9752	25.9719
hsa-let-7c#-002405	Undetermined	Undetermined	Undetermined	Undetermined	Undetermined	Undetermined	Undetermined	Undetermined	Undetermined	Undetermined	Undetermined	Undetermined	Undetermined	Undetermined	Undetermined	Undetermined	Undetermined	Undetermined	Undetermined	Undetermined	Undetermined	Undetermined	Undetermined	Undetermined
hsa-let-7c-4373167	33.9333	34.9527	Undetermined	35.9685	Undetermined	34.9858	33.9724	34.9615	33.9537	33.9643	33.1438	33.959	31.9735	31.9641	30.9587	31.986	30.9574	31.9772	34.9478	34.9413	35.9496	35.9833	34.97	35.9708
hsa-let-7d-4395394	36.0368	35.974	35.9945	33.9739	33.9878	35.9616	31.9764	31.9749	31.9813	32.9755	31.7853	35.0315	30.9833	30.98	30.9975	30.9777	30.9751	30.9713	28.948	28.9515	29.9801	28.9506	28.9581	28.9485
hsa-let-7e#-002407	36.9747	Undetermined	Undetermined	Undetermined	Undetermined	35.9637	Undetermined	Undetermined	Undetermined	Undetermined	Undetermined	Undetermined	Undetermined	Undetermined	35.9966	36.9602	35.9537	36.9777	Undetermined	Undetermined	35.9676	35.9723	36.9293	Undetermined
hsa-let-7e-4395517	32.9968	35.0678	Undetermined	32.1408	32.0191	32.0825	30.0041	29.8813	Undetermined	29.0369	36.5981	30.0646	26.9756	26.9522	26.9834	26.9596	26.9895	26.9742	25.9736	25.9528	26.965	26.9836	25.9659	25.9563
hsa-let-7f-1#-002417	Undetermined	Undetermined	Undetermined	Undetermined	Undetermined	Undetermined	Undetermined	Undetermined	33.955	34.0434	Undetermined	Undetermined	Undetermined	Undetermined	Undetermined	Undetermined	35.9486	Undetermined	35.9926	Undetermined	Undetermined	Undetermined	35.974	Undetermined
hsa-let-7f-2#-002418	Undetermined	Undetermined	Undetermined	Undetermined	Undetermined	Undetermined	36.9756	Undetermined	Undetermined	Undetermined	36.109	Undetermined	Undetermined	Undetermined	Undetermined	Undetermined	Undetermined	Undetermined	Undetermined	Undetermined	Undetermined	Undetermined	37.05	Undetermined
hsa-let-7f-4373164	Undetermined	Undetermined	Undetermined	Undetermined	Undetermined	Undetermined	Undetermined	Undetermined	Undetermined	Undetermined	Undetermined	Undetermined	31.0022	31.0215	31.9808	31.9412	30.9944	30.927	30.0048	29.9593	29.981	29.9404	28.987	29.9745
hsa-let-7g#-002118	Undetermined	Undetermined	Undetermined	Undetermined	Undetermined	Undetermined	Undetermined	Undetermined	Undetermined	Undetermined	Undetermined	Undetermined	Undetermined	Undetermined	Undetermined	Undetermined	Undetermined	Undetermined	Undetermined	Undetermined	Undetermined	Undetermined	Undetermined	Undetermined
hsa-let-7g-4395393	Undetermined	Undetermined	Undetermined	Undetermined	33.9853	Undetermined	31.9416	31.9818	31.9852	31.9915	Undetermined	34.0029	30.9929	30.9794	30.9876	29.9692	29.9747	30.9794	27.9731	27.9724	28.9629	28.9855	27.979	27.9683
hsa-let-7i#-002172	Undetermined	Undetermined	Undetermined	Undetermined	Undetermined	Undetermined	Undetermined	Undetermined	Undetermined	Undetermined	Undetermined	Undetermined	Undetermined	35.9763	Undetermined	Undetermined	Undetermined	Undetermined	34.9644	Undetermined	36.9604	Undetermined	Undetermined	Undetermined
hsa-miR-100#-002142	Undetermined	Undetermined	Undetermined	Undetermined	Undetermined	Undetermined	Undetermined	Undetermined	Undetermined	Undetermined	Undetermined	Undetermined	Undetermined	Undetermined	Undetermined	Undetermined	Undetermined	Undetermined	Undetermined	Undetermined	Undetermined	37.0333	36.0605	36.0595
hsa-miR-100-4373160	33.02	33.0164	33.9402	32.9692	32.9666	31.9698	33.9939	35.9568	Undetermined	33.9579	37.5156	35.0341	28.9649	28.9992	28.9777	27.9791	27.9791	28.9889	30.9869	30.9374	33.9614	31.9462	31.9982	31.9496
hsa-miR-101#-002143	Undetermined	Undetermined	Undetermined	Undetermined	Undetermined	Undetermined	Undetermined	Undetermined	Undetermined	Undetermined	Undetermined	Undetermined	Undetermined	Undetermined	Undetermined	Undetermined	Undetermined	Undetermined	Undetermined	Undetermined	Undetermined	Undetermined	Undetermined	Undetermined
hsa-miR-101-4395364	Undetermined	Undetermined	Undetermined	Undetermined	Undetermined	Undetermined	34.9892	35.9781	Undetermined	34.9575	34.9234	32.976	35.9547	Undetermined	36.9776	Undetermined	35.959	Undetermined	35.9705	36.9738	35.9784	35.9892	34.9878	35.9645
hsa-miR-103-4373158	Undetermined	Undetermined	Undetermined	34.9969	Undetermined	Undetermined	33.0195	31.9735	33.0003	32.9479	36.2576	Undetermined	31.9883	31.9896	31.9926	31.9779	30.9859	30.9758	28.9686	30.0075	30.9731	29.9838	29.9775	29.9974
hsa-miR-105#-002168	Undetermined	Undetermined	Undetermined	Undetermined	Undetermined	Undetermined	Undetermined	Undetermined	Undetermined	Undetermined	Undetermined	Undetermined	Undetermined	Undetermined	Undetermined	Undetermined	Undetermined	Undetermined	Undetermined	Undetermined	Undetermined	Undetermined	Undetermined	Undetermined
hsa-miR-105-4395278	Undetermined	Undetermined	Undetermined	Undetermined	Undetermined	Undetermined	Undetermined	Undetermined	Undetermined	Undetermined	Undetermined	Undetermined	Undetermined	Undetermined	Undetermined	Undetermined	Undetermined	Undetermined	Undetermined	Undetermined	Undetermined	Undetermined	Undetermined	Undetermined
hsa-miR-106a#-002170	Undetermined	Undetermined	Undetermined	Undetermined	Undetermined	Undetermined	Undetermined	Undetermined	Undetermined	Undetermined	Undetermined	Undetermined	Undetermined	Undetermined	Undetermined	Undetermined	Undetermined	Undetermined	Undetermined	Undetermined	Undetermined	Undetermined	Undetermined	Undetermined
hsa-miR-106a-4395280	28.9607	28.9712	28.9588	26.9766	26.9802	26.9657	23.9834	23.9641	23.9774	22.9883	21.4479	22.9646	28.9352	29.9695	29.9677	28.9447	28.9699	28.9478	22.9669	23.9738	23.9611	23.9483	23.9574	23.9555
hsa-miR-106b#-002380	Undetermined	Undetermined	Undetermined	Undetermined	Undetermined	Undetermined	35.986	35.9478	36.0506	33.9784	35.9975	34.0374	36.9943	36.0694	35.9541	Undetermined	35.9769	35.9076	29.99	30.9695	31.9801	31.9759	32.0059	32.0053
hsa-miR-106b-4373155	35.9627	32.9688	32.9519	30.962	31.9818	31.967	28.9496	28.9713	28.956	27.9841	26.9648	28.9704	33.9811	35.9769	34.9843	35.9822	34.9559	33.9991	30.9721	29.966	30.9828	30.9614	29.9438	30.9831
hsa-miR-107-4373154	Undetermined	Undetermined	Undetermined	Undetermined	35.9921	Undetermined	Undetermined	Undetermined	Undetermined	Undetermined	Undetermined	Undetermined	33.9563	36.0046	Undetermined	34.9828	33.9843	33.9883	33.985	35.0042	34.9684	34.0818	35.0063	Undetermined
hsa-miR-10a#-002288	Undetermined	Undetermined	Undetermined	Undetermined	Undetermined	Undetermined	Undetermined	Undetermined	Undetermined	Undetermined	Undetermined	Undetermined	Undetermined	Undetermined	Undetermined	Undetermined	Undetermined	Undetermined	37.0067	36.9903	Undetermined	Undetermined	Undetermined	36.9768
hsa-miR-10a-4373153	Undetermined	Undetermined	Undetermined	34.9812	Undetermined	Undetermined	Undetermined	Undetermined	Undetermined	Undetermined	Undetermined	Undetermined	32.9802	32.9806	32.9587	32.9699	32.9777	32.9843	32.9626	33.9495	32.9837	33.9625	33.9905	33.9654
hsa-miR-10b#-002315	31.9822	32.9817	34.9667	32.9707	Undetermined	34.9747	Undetermined	35.9927	Undetermined	Undetermined	Undetermined	33.9846	36.0214	35.9999	35.9626	35.9998	Undetermined	35.9946	35.9695	Undetermined	35.983	35.9689	34.9691	35.9835
hsa-miR-10b-4395329	Undetermined	Undetermined	Undetermined	Undetermined	35.934	Undetermined	Undetermined	Undetermined	Undetermined	Undetermined	Undetermined	Undetermined	35.995	36.0198	36.0367	33.9953	36.0138	35.9565	Undetermined	Undetermined	Undetermined	Undetermined	36.0791	Undetermined
hsa-miR-1178-002777	Undetermined	Undetermined	Undetermined	Undetermined	Undetermined	Undetermined	Undetermined	Undetermined	Undetermined	Undetermined	Undetermined	Undetermined	Undetermined	Undetermined	Undetermined	Undetermined	Undetermined	Undetermined	Undetermined	Undetermined	Undetermined	Undetermined	Undetermined	Undetermined
hsa-miR-1179-002776	Undetermined	Undetermined	Undetermined	Undetermined	Undetermined	Undetermined	Undetermined	Undetermined	Undetermined	Undetermined	Undetermined	Undetermined	Undetermined	Undetermined	Undetermined	Undetermined	Undetermined	Undetermined	Undetermined	Undetermined	Undetermined	Undetermined	Undetermined	Undetermined
hsa-miR-1180-002847	Undetermined	Undetermined	Undetermined	Undetermined	Undetermined	Undetermined	Undetermined	Undetermined	Undetermined	Undetermined	Undetermined	Undetermined	Undetermined	Undetermined	Undetermined	Undetermined	Undetermined	Undetermined	Undetermined	Undetermined	Undetermined	Undetermined	Undetermined	Undetermined
hsa-miR-1182-002830	Undetermined	Undetermined	Undetermined	Undetermined	Undetermined	Undetermined	Undetermined	Undetermined	Undetermined	Undetermined	Undetermined	Undetermined	Undetermined	Undetermined	Undetermined	Undetermined	Undetermined	Undetermined	Undetermined	Undetermined	Undetermined	Undetermined	Undetermined	Undetermined
hsa-miR-1183-002841	Undetermined	Undetermined	36.0403	Undetermined	Undetermined	Undetermined	Undetermined	Undetermined	Undetermined	Undetermined	Undetermined	Undetermined	Undetermined	Undetermined	Undetermined	Undetermined	Undetermined	Undetermined	Undetermined	Undetermined	Undetermined	Undetermined	Undetermined	Undetermined
hsa-miR-1184-002842	Undetermined	Undetermined	Undetermined	Undetermined	Undetermined	Undetermined	Undetermined	Undetermined	Undetermined	Undetermined	Undetermined	Undetermined	Undetermined	Undetermined	Undetermined	Undetermined	Undetermined	Undetermined	Undetermined	Undetermined	Undetermined	Undetermined	Undetermined	Undetermined
hsa-miR-1197-002810	Undetermined	Undetermined	Undetermined	Undetermined	Undetermined	Undetermined	Undetermined	Undetermined	Undetermined	Undetermined	Undetermined	Undetermined	Undetermined	Undetermined	Undetermined	Undetermined	Undetermined	Undetermined	Undetermined	Undetermined	Undetermined	Undetermined	Undetermined	Undetermined
hsa-miR-1200-002829	Undetermined	Undetermined	Undetermined	Undetermined	Undetermined	Undetermined	Undetermined	Undetermined	Undetermined	Undetermined	Undetermined	Undetermined	Undetermined	Undetermined	Undetermined	Undetermined	Undetermined	Undetermined	Undetermined	Undetermined	Undetermined	Undetermined	Undetermined	Undetermined
hsa-miR-1201-002781	Undetermined	Undetermined	Undetermined	Undetermined	Undetermined	Undetermined	Undetermined	Undetermined	Undetermined	Undetermined	Undetermined	Undetermined	Undetermined	Undetermined	Undetermined	Undetermined	Undetermined	Undetermined	Undetermined	Undetermined	Undetermined	Undetermined	Undetermined	Undetermined
hsa-miR-1203-002877	Undetermined	Undetermined	Undetermined	Undetermined	Undetermined	Undetermined	Undetermined	Undetermined	Undetermined	Undetermined	Undetermined	Undetermined	Undetermined	Undetermined	Undetermined	Undetermined	Undetermined	Undetermined	Undetermined	Undetermined	Undetermined	Undetermined	Undetermined	Undetermined
hsa-miR-1204-002872	Undetermined	Undetermined	Undetermined	Undetermined	Undetermined	Undetermined	Undetermined	Undetermined	Undetermined	Undetermined	Undetermined	Undetermined	Undetermined	Undetermined	Undetermined	Undetermined	Undetermined	Undetermined	Undetermined	Undetermined	Undetermined	Undetermined	Undetermined	Undetermined
hsa-miR-1205-002778	Undetermined	Undetermined	Undetermined	Undetermined	Undetermined	Undetermined	Undetermined	Undetermined	Undetermined	Undetermined	Undetermined	Undetermined	Undetermined	Undetermined	Undetermined	Undetermined	Undetermined	Undetermined	Undetermined	Undetermined	Undetermined	Undetermined	Undetermined	Undetermined
hsa-miR-1206-002878	Undetermined	Undetermined	Undetermined	Undetermined	Undetermined	Undetermined	Undetermined	Undetermined	Undetermined	Undetermined	Undetermined	Undetermined	Undetermined	Undetermined	Undetermined	Undetermined	Undetermined	Undetermined	Undetermined	Undetermined	Undetermined	Undetermined	Undetermined	Undetermined
hsa-miR-1208-002880	Undetermined	Undetermined	Undetermined	Undetermined	Undetermined	Undetermined	Undetermined	Undetermined	Undetermined	Undetermined	Undetermined	Undetermined	Undetermined	Undetermined	Undetermined	32.0078	31.9721	Undetermined	Undetermined	31.7344	30.9568	31.9899	Undetermined	31.9334
hsa-miR-122#-002130	Undetermined	Undetermined	Undetermined	Undetermined	Undetermined	Undetermined	Undetermined	Undetermined	Undetermined	Undetermined	Undetermined	Undetermined	Undetermined	Undetermined	Undetermined	Undetermined	Undetermined	Undetermined	Undetermined	Undetermined	Undetermined	Undetermined	Undetermined	Undetermined
hsa-miR-122-4395356	Undetermined	Undetermined	Undetermined	Undetermined	Undetermined	Undetermined	31.9603	34.0412	33.901	31.9679	Undetermined	Undetermined	Undetermined	Undetermined	Undetermined	Undetermined	Undetermined	Undetermined	Undetermined	Undetermined	Undetermined	Undetermined	Undetermined	Undetermined
hsa-miR-1224-3P-002752	Undetermined	Undetermined	Undetermined	Undetermined	Undetermined	Undetermined	Undetermined	Undetermined	Undetermined	Undetermined	Undetermined	Undetermined	Undetermined	Undetermined	Undetermined	Undetermined	Undetermined	Undetermined	Undetermined	Undetermined	Undetermined	Undetermined	Undetermined	Undetermined
hsa-miR-1225-3P-002766	Undetermined	Undetermined	Undetermined	Undetermined	Undetermined	Undetermined	Undetermined	Undetermined	Undetermined	Undetermined	Undetermined	Undetermined	33.0093	35.9522	36.0048	33.92	34.0621	32.9959	31.0752	30.9855	32.0688	31.1032	33.9038	32.02
hsa-miR-1226#-002758	Undetermined	Undetermined	Undetermined	Undetermined	Undetermined	Undetermined	Undetermined	35.9578	Undetermined	Undetermined	Undetermined	Undetermined	Undetermined	Undetermined	Undetermined	Undetermined	Undetermined	Undetermined	Undetermined	Undetermined	Undetermined	36.0437	33.9637	Undetermined
hsa-miR-1227-002769	Undetermined	Undetermined	Undetermined	Undetermined	Undetermined	Undetermined	Undetermined	Undetermined	Undetermined	Undetermined	Undetermined	Undetermined	Undetermined	35.9461	Undetermined	35.9554	Undetermined	35.9867	33.978	33.9682	35.9565	35.9981	34.9663	35.9866
hsa-miR-1228#-002763	Undetermined	Undetermined	Undetermined	Undetermined	Undetermined	Undetermined	Undetermined	Undetermined	Undetermined	Undetermined	Undetermined	Undetermined	Undetermined	Undetermined	Undetermined	Undetermined	Undetermined	Undetermined	Undetermined	Undetermined	Undetermined	Undetermined	Undetermined	Undetermined
hsa-miR-1233-002768	Undetermined	Undetermined	Undetermined	Undetermined	Undetermined	Undetermined	Undetermined	Undetermined	Undetermined	Undetermined	Undetermined	Undetermined	29.9643	29.9677	29.9834	29.9993	29.9777	29.972	28.9788	28.9436	28.9441	28.9789	28.9608	28.9708
hsa-miR-1236-002761	Undetermined	Undetermined	Undetermined	Undetermined	Undetermined	Undetermined	Undetermined	Undetermined	Undetermined	Undetermined	Undetermined	Undetermined	Undetermined	Undetermined	Undetermined	Undetermined	Undetermined	Undetermined	Undetermined	Undetermined	Undetermined	Undetermined	Undetermined	Undetermined
hsa-miR-1238-002927	Undetermined	Undetermined	Undetermined	Undetermined	Undetermined	Undetermined	Undetermined	Undetermined	Undetermined	Undetermined	Undetermined	Undetermined	Undetermined	Undetermined	Undetermined	Undetermined	Undetermined	Undetermined	Undetermined	Undetermined	Undetermined	Undetermined	Undetermined	Undetermined
hsa-miR-124#-002197	Undetermined	Undetermined	Undetermined	Undetermined	Undetermined	Undetermined	Undetermined	Undetermined	Undetermined	Undetermined	Undetermined	Undetermined	Undetermined	Undetermined	Undetermined	Undetermined	Undetermined	Undetermined	34.007	32.9894	35.9876	33.8592	Undetermined	Undetermined
hsa-miR-1243-002854	Undetermined	Undetermined	23.0227	Undetermined	Undetermined	20.1359	Undetermined	Undetermined	Undetermined	21.8151	20.9677	19.8999	30.9762	27.9129	28.9597	27.0669	26.0214	26.0392	29.023	30.9905	29.0769	29.9787	28.9983	36.9821
hsa-miR-1244-002791	Undetermined	Undetermined	Undetermined	Undetermined	Undetermined	Undetermined	Undetermined	Undetermined	Undetermined	Undetermined	Undetermined	Undetermined	Undetermined	Undetermined	Undetermined	Undetermined	Undetermined	Undetermined	Undetermined	Undetermined	Undetermined	Undetermined	Undetermined	Undetermined
hsa-miR-124-4373295	Undetermined	Undetermined	Undetermined	Undetermined	Undetermined	Undetermined	Undetermined	35.9837	Undetermined	33.9969	Undetermined	Undetermined	Undetermined	Undetermined	33.9978	Undetermined	33.0271	34.0416	31.9681	31.9917	32.9802	32.9923	33.0032	33.0018
hsa-miR-1245-002823	Undetermined	Undetermined	Undetermined	Undetermined	Undetermined	Undetermined	Undetermined	Undetermined	Undetermined	Undetermined	Undetermined	Undetermined	Undetermined	Undetermined	Undetermined	Undetermined	Undetermined	Undetermined	Undetermined	Undetermined	Undetermined	Undetermined	Undetermined	Undetermined
hsa-miR-1247-002893	Undetermined	Undetermined	Undetermined	Undetermined	Undetermined	Undetermined	Undetermined	Undetermined	Undetermined	Undetermined	Undetermined	Undetermined	Undetermined	Undetermined	Undetermined	Undetermined	Undetermined	Undetermined	Undetermined	Undetermined	Undetermined	Undetermined	Undetermined	Undetermined
hsa-miR-1248-002870	Undetermined	Undetermined	Undetermined	Undetermined	Undetermined	Undetermined	Undetermined	Undetermined	Undetermined	Undetermined	Undetermined	Undetermined	Undetermined	Undetermined	Undetermined	Undetermined	Undetermined	Undetermined	Undetermined	Undetermined	Undetermined	Undetermined	Undetermined	Undetermined
hsa-miR-1249-002868	Undetermined	Undetermined	Undetermined	Undetermined	Undetermined	Undetermined	Undetermined	Undetermined	Undetermined	Undetermined	Undetermined	Undetermined	Undetermined	Undetermined	Undetermined	Undetermined	Undetermined	Undetermined	Undetermined	Undetermined	Undetermined	Undetermined	Undetermined	Undetermined
hsa-miR-1250-002887	Undetermined	Undetermined	Undetermined	Undetermined	Undetermined	Undetermined	Undetermined	Undetermined	Undetermined	Undetermined	Undetermined	Undetermined	Undetermined	Undetermined	Undetermined	Undetermined	Undetermined	Undetermined	Undetermined	Undetermined	Undetermined	Undetermined	Undetermined	Undetermined
hsa-miR-1251-002820	Undetermined	Undetermined	Undetermined	Undetermined	Undetermined	Undetermined	Undetermined	Undetermined	Undetermined	Undetermined	Undetermined	Undetermined	Undetermined	Undetermined	Undetermined	Undetermined	Undetermined	Undetermined	Undetermined	Undetermined	Undetermined	Undetermined	Undetermined	Undetermined
hsa-miR-1252-002860	Undetermined	Undetermined	Undetermined	Undetermined	Undetermined	Undetermined	Undetermined	Undetermined	Undetermined	Undetermined	Undetermined	Undetermined	Undetermined	Undetermined	Undetermined	Undetermined	Undetermined	Undetermined	Undetermined	Undetermined	Undetermined	Undetermined	Undetermined	Undetermined
hsa-miR-1253-002894	Undetermined	Undetermined	Undetermined	Undetermined	Undetermined	Undetermined	Undetermined	Undetermined	Undetermined	Undetermined	Undetermined	Undetermined	Undetermined	Undetermined	Undetermined	Undetermined	Undetermined	Undetermined	Undetermined	Undetermined	Undetermined	Undetermined	Undetermined	Undetermined
hsa-miR-1254-002818	Undetermined	Undetermined	Undetermined	Undetermined	Undetermined	Undetermined	Undetermined	Undetermined	Undetermined	Undetermined	Undetermined	Undetermined	Undetermined	Undetermined	Undetermined	Undetermined	Undetermined	Undetermined	Undetermined	Undetermined	Undetermined	Undetermined	Undetermined	Undetermined
hsa-miR-1255A-002805	Undetermined	Undetermined	Undetermined	Undetermined	Undetermined	Undetermined	Undetermined	Undetermined	Undetermined	Undetermined	Undetermined	Undetermined	Undetermined	Undetermined	Undetermined	Undetermined	Undetermined	Undetermined	Undetermined	Undetermined	Undetermined	Undetermined	Undetermined	Undetermined
hsa-miR-1255B-002801	Undetermined	Undetermined	Undetermined	Undetermined	Undetermined	Undetermined	Undetermined	Undetermined	Undetermined	Undetermined	Undetermined	Undetermined	Undetermined	Undetermined	Undetermined	Undetermined	Undetermined	Undetermined	Undetermined	Undetermined	Undetermined	Undetermined	Undetermined	Undetermined
hsa-miR-1256-002850	Undetermined	Undetermined	Undetermined	Undetermined	Undetermined	Undetermined	Undetermined	Undetermined	Undetermined	Undetermined	Undetermined	Undetermined	Undetermined	Undetermined	Undetermined	Undetermined	Undetermined	Undetermined	Undetermined	Undetermined	Undetermined	Undetermined	Undetermined	Undetermined
hsa-miR-1257-002910	Undetermined	Undetermined	Undetermined	Undetermined	Undetermined	Undetermined	Undetermined	Undetermined	Undetermined	Undetermined	Undetermined	Undetermined	Undetermined	Undetermined	Undetermined	Undetermined	Undetermined	Undetermined	Undetermined	Undetermined	Undetermined	Undetermined	Undetermined	Undetermined
hsa-miR-1259-002796	Undetermined	Undetermined	Undetermined	Undetermined	Undetermined	Undetermined	Undetermined	Undetermined	Undetermined	Undetermined	Undetermined	Undetermined	Undetermined	Undetermined	Undetermined	Undetermined	Undetermined	Undetermined	Undetermined	Undetermined	Undetermined	Undetermined	Undetermined	Undetermined
hsa-miR-125a-3p-4395310	35.9822	Undetermined	Undetermined	35.9539	Undetermined	Undetermined	33.9895	Undetermined	36.9364	Undetermined	Undetermined	36.0823	Undetermined	37.0497	36.9615	Undetermined	36.938	Undetermined	Undetermined	Undetermined	37.0482	37.0129	Undetermined	37.0158
hsa-miR-125a-5p-4395309	Undetermined	37.0656	Undetermined	36.9856	36.0064	36.9536	34.9818	35.9928	35.9711	36.9915	32.8277	35.9825	29.9514	30.9941	30.961	29.9853	29.9588	29.9733	28.9881	29.9688	30.976	29.9818	29.9725	28.9748
hsa-miR-125b-1#-002378	Undetermined	Undetermined	Undetermined	Undetermined	Undetermined	35.9655	Undetermined	Undetermined	Undetermined	Undetermined	Undetermined	Undetermined	Undetermined	Undetermined	Undetermined	36.9438	35.9693	Undetermined	Undetermined	Undetermined	Undetermined	Undetermined	Undetermined	Undetermined
hsa-miR-125b-2#-002158	Undetermined	Undetermined	Undetermined	Undetermined	Undetermined	Undetermined	Undetermined	Undetermined	Undetermined	Undetermined	Undetermined	Undetermined	Undetermined	Undetermined	Undetermined	Undetermined	Undetermined	Undetermined	Undetermined	Undetermined	Undetermined	Undetermined	Undetermined	Undetermined
hsa-miR-125b-4373148	31.9641	31.9869	34.9567	32.9686	32.9898	32.9591	35.9788	Undetermined	35.0057	Undetermined	34.6954	Undetermined	26.9594	26.9484	26.9833	26.9745	26.9522	26.9601	33.9987	33.9795	33.9945	35.9869	34.9908	34.0037
hsa-miR-126#-000451	36.9679	33.9776	34.9915	33.9761	34.9932	Undetermined	32.9809	33.9889	31.9696	33.0062	36.0358	31.97	Undetermined	Undetermined	34.9615	Undetermined	Undetermined	35.0658	32.9809	32.9579	32.9683	33.0094	32.9638	32.9695
hsa-miR-1260-002896	Undetermined	Undetermined	Undetermined	Undetermined	Undetermined	Undetermined	Undetermined	Undetermined	Undetermined	Undetermined	Undetermined	Undetermined	Undetermined	Undetermined	Undetermined	Undetermined	Undetermined	Undetermined	Undetermined	Undetermined	Undetermined	Undetermined	Undetermined	Undetermined
hsa-miR-1262-002852	Undetermined	Undetermined	Undetermined	Undetermined	Undetermined	Undetermined	Undetermined	Undetermined	Undetermined	Undetermined	Undetermined	Undetermined	Undetermined	Undetermined	32.9628	Undetermined	Undetermined	Undetermined	Undetermined	Undetermined	Undetermined	Undetermined	Undetermined	Undetermined
hsa-miR-1263-002784	Undetermined	Undetermined	Undetermined	Undetermined	Undetermined	Undetermined	Undetermined	Undetermined	Undetermined	Undetermined	Undetermined	Undetermined	Undetermined	Undetermined	Undetermined	Undetermined	Undetermined	Undetermined	Undetermined	Undetermined	Undetermined	Undetermined	Undetermined	Undetermined
hsa-miR-1264-002799	Undetermined	Undetermined	Undetermined	Undetermined	Undetermined	Undetermined	Undetermined	Undetermined	Undetermined	Undetermined	Undetermined	Undetermined	Undetermined	Undetermined	Undetermined	Undetermined	Undetermined	Undetermined	Undetermined	Undetermined	Undetermined	Undetermined	Undetermined	Undetermined
hsa-miR-126-4395339	31.978	32.9509	33.9974	32.9835	33.0027	32.961	30.9969	31.9976	32.0028	31.984	30.5864	32.9754	35.9867	35.973	35.0002	34.9577	33.9789	Undetermined	28.9735	28.9852	29.973	29.9775	28.9649	28.9844
hsa-miR-1265-002790	Undetermined	Undetermined	Undetermined	Undetermined	Undetermined	Undetermined	Undetermined	Undetermined	Undetermined	Undetermined	Undetermined	Undetermined	Undetermined	Undetermined	Undetermined	Undetermined	Undetermined	Undetermined	Undetermined	Undetermined	Undetermined	Undetermined	Undetermined	Undetermined
hsa-miR-1267-002885	Undetermined	Undetermined	Undetermined	Undetermined	Undetermined	Undetermined	Undetermined	Undetermined	Undetermined	Undetermined	Undetermined	Undetermined	28.068	27.9544	27.9107	Undetermined	27.8932	27.8918	28.8967	27.9206	28.0249	28.9687	Undetermined	28.1211
hsa-miR-1269-002789	Undetermined	Undetermined	Undetermined	Undetermined	Undetermined	Undetermined	Undetermined	Undetermined	Undetermined	Undetermined	Undetermined	Undetermined	Undetermined	Undetermined	Undetermined	Undetermined	Undetermined	Undetermined	Undetermined	Undetermined	Undetermined	Undetermined	Undetermined	Undetermined
hsa-miR-1270-002807	Undetermined	Undetermined	Undetermined	Undetermined	Undetermined	Undetermined	Undetermined	Undetermined	Undetermined	Undetermined	Undetermined	Undetermined	Undetermined	Undetermined	Undetermined	Undetermined	Undetermined	Undetermined	Undetermined	Undetermined	Undetermined	Undetermined	Undetermined	Undetermined
hsa-miR-1271-002779	Undetermined	Undetermined	Undetermined	Undetermined	Undetermined	Undetermined	Undetermined	Undetermined	Undetermined	Undetermined	Undetermined	Undetermined	Undetermined	Undetermined	Undetermined	Undetermined	Undetermined	Undetermined	Undetermined	Undetermined	Undetermined	Undetermined	Undetermined	Undetermined
hsa-miR-1272-002845	Undetermined	Undetermined	Undetermined	Undetermined	Undetermined	Undetermined	Undetermined	Undetermined	Undetermined	Undetermined	Undetermined	Undetermined	Undetermined	Undetermined	Undetermined	Undetermined	Undetermined	Undetermined	Undetermined	Undetermined	Undetermined	Undetermined	Undetermined	Undetermined
hsa-miR-127-3p-4373147	34.9868	34.963	35.0335	33.956	34.0064	Undetermined	Undetermined	35.9822	Undetermined	Undetermined	Undetermined	Undetermined	29.9573	30.9889	30.9825	29.9419	29.9503	30.9694	Undetermined	Undetermined	Undetermined	Undetermined	31.8875	31.9222
hsa-miR-1274A-002883	36.0347	36.0022	35.9664	Undetermined	35.0287	35.9934	35.9504	Undetermined	Undetermined	Undetermined	Undetermined	Undetermined	Undetermined	31.9004	31.9719	Undetermined	32.9887	32.9324	32.9713	32.9789	32.043	Undetermined	Undetermined	33.9912
hsa-miR-1274B-002884	Undetermined	Undetermined	Undetermined	Undetermined	Undetermined	Undetermined	Undetermined	Undetermined	Undetermined	32.9569	Undetermined	Undetermined	29.9895	28.9937	30.0509	Undetermined	Undetermined	Undetermined	Undetermined	Undetermined	28.8798	Undetermined	Undetermined	Undetermined
hsa-miR-1275-002840	Undetermined	Undetermined	Undetermined	Undetermined	Undetermined	Undetermined	Undetermined	Undetermined	Undetermined	Undetermined	Undetermined	Undetermined	Undetermined	Undetermined	Undetermined	Undetermined	Undetermined	Undetermined	Undetermined	Undetermined	Undetermined	Undetermined	Undetermined	Undetermined
hsa-miR-127-5p-4395340	Undetermined	Undetermined	Undetermined	Undetermined	Undetermined	Undetermined	Undetermined	Undetermined	Undetermined	Undetermined	Undetermined	Undetermined	Undetermined	Undetermined	Undetermined	Undetermined	Undetermined	Undetermined	Undetermined	Undetermined	Undetermined	Undetermined	Undetermined	Undetermined
hsa-miR-1276-002843	Undetermined	Undetermined	Undetermined	Undetermined	Undetermined	Undetermined	Undetermined	Undetermined	Undetermined	Undetermined	Undetermined	Undetermined	Undetermined	37.0286	Undetermined	Undetermined	Undetermined	Undetermined	Undetermined	Undetermined	Undetermined	Undetermined	Undetermined	Undetermined
hsa-miR-1278-002851	Undetermined	Undetermined	Undetermined	Undetermined	Undetermined	Undetermined	Undetermined	Undetermined	Undetermined	Undetermined	Undetermined	Undetermined	Undetermined	Undetermined	Undetermined	Undetermined	Undetermined	Undetermined	Undetermined	Undetermined	Undetermined	Undetermined	Undetermined	Undetermined
hsa-miR-1282-002803	Undetermined	Undetermined	Undetermined	Undetermined	Undetermined	Undetermined	Undetermined	Undetermined	Undetermined	Undetermined	Undetermined	Undetermined	Undetermined	Undetermined	Undetermined	Undetermined	Undetermined	Undetermined	Undetermined	Undetermined	Undetermined	Undetermined	Undetermined	Undetermined
hsa-miR-1283-002890	Undetermined	Undetermined	Undetermined	Undetermined	Undetermined	Undetermined	Undetermined	Undetermined	Undetermined	Undetermined	Undetermined	Undetermined	Undetermined	Undetermined	Undetermined	Undetermined	Undetermined	Undetermined	Undetermined	Undetermined	Undetermined	Undetermined	Undetermined	Undetermined
hsa-miR-1284-002903	Undetermined	Undetermined	Undetermined	Undetermined	Undetermined	Undetermined	Undetermined	Undetermined	Undetermined	Undetermined	Undetermined	Undetermined	Undetermined	Undetermined	Undetermined	Undetermined	Undetermined	Undetermined	Undetermined	Undetermined	Undetermined	Undetermined	Undetermined	Undetermined
hsa-miR-128-4395327	Undetermined	34.0027	Undetermined	33.9717	35.9689	33.9818	33.9691	32.9813	32.9758	32.0013	31.7206	31.9745	35.9701	34.9777	34.9692	34.0018	34.9975	35.0074	32.9658	31.9526	32.9867	32.9594	32.9877	31.9682
hsa-miR-1285-002822	Undetermined	Undetermined	Undetermined	Undetermined	Undetermined	Undetermined	Undetermined	Undetermined	Undetermined	Undetermined	Undetermined	Undetermined	Undetermined	Undetermined	Undetermined	Undetermined	Undetermined	Undetermined	Undetermined	Undetermined	Undetermined	Undetermined	Undetermined	Undetermined
hsa-miR-1286-002773	Undetermined	Undetermined	Undetermined	Undetermined	Undetermined	Undetermined	Undetermined	Undetermined	Undetermined	Undetermined	Undetermined	Undetermined	Undetermined	Undetermined	Undetermined	Undetermined	Undetermined	Undetermined	Undetermined	Undetermined	Undetermined	Undetermined	Undetermined	Undetermined
hsa-miR-1288-002832	Undetermined	Undetermined	Undetermined	Undetermined	Undetermined	Undetermined	Undetermined	Undetermined	Undetermined	Undetermined	Undetermined	Undetermined	Undetermined	Undetermined	Undetermined	Undetermined	Undetermined	Undetermined	Undetermined	Undetermined	Undetermined	Undetermined	Undetermined	Undetermined
hsa-miR-1289-002871	Undetermined	Undetermined	Undetermined	Undetermined	Undetermined	Undetermined	Undetermined	Undetermined	Undetermined	Undetermined	Undetermined	Undetermined	Undetermined	Undetermined	Undetermined	Undetermined	Undetermined	Undetermined	Undetermined	Undetermined	Undetermined	Undetermined	Undetermined	Undetermined
hsa-miR-129#-002298	Undetermined	Undetermined	Undetermined	Undetermined	Undetermined	Undetermined	Undetermined	Undetermined	Undetermined	Undetermined	Undetermined	Undetermined	Undetermined	Undetermined	Undetermined	Undetermined	Undetermined	Undetermined	Undetermined	Undetermined	Undetermined	Undetermined	Undetermined	Undetermined
hsa-miR-1290-002863	Undetermined	Undetermined	35.9974	36.0168	35.7462	33.9472	34.0203	33.9923	33.9569	33.0474	33.0113	33.9885	28.977	27.9649	27.9729	27.925	27.976	28.9688	28.0017	27.9559	27.9627	27.9645	27.9382	27.9615
hsa-miR-1291-002838	Undetermined	Undetermined	Undetermined	Undetermined	Undetermined	Undetermined	Undetermined	Undetermined	Undetermined	Undetermined	Undetermined	Undetermined	Undetermined	Undetermined	Undetermined	Undetermined	Undetermined	Undetermined	Undetermined	Undetermined	Undetermined	Undetermined	Undetermined	Undetermined
hsa-miR-1292-002824	Undetermined	Undetermined	Undetermined	Undetermined	Undetermined	Undetermined	Undetermined	Undetermined	Undetermined	Undetermined	Undetermined	Undetermined	Undetermined	Undetermined	Undetermined	Undetermined	Undetermined	Undetermined	Undetermined	Undetermined	Undetermined	Undetermined	Undetermined	Undetermined
hsa-miR-1293-002905	Undetermined	Undetermined	Undetermined	Undetermined	Undetermined	Undetermined	Undetermined	Undetermined	Undetermined	Undetermined	Undetermined	Undetermined	Undetermined	Undetermined	Undetermined	Undetermined	Undetermined	Undetermined	Undetermined	Undetermined	Undetermined	Undetermined	Undetermined	Undetermined
hsa-miR-129-3p-4373297	Undetermined	35.0045	Undetermined	32.9754	Undetermined	35.9398	Undetermined	36.0387	Undetermined	33.9746	34.7049	Undetermined	35.9875	31.9418	31.9487	31.9812	30.9605	31.9617	Undetermined	32.9737	Undetermined	Undetermined	33.9614	Undetermined
hsa-miR-1294-002785	Undetermined	Undetermined	Undetermined	Undetermined	Undetermined	Undetermined	Undetermined	Undetermined	Undetermined	Undetermined	Undetermined	Undetermined	Undetermined	Undetermined	Undetermined	Undetermined	Undetermined	Undetermined	Undetermined	Undetermined	Undetermined	Undetermined	Undetermined	Undetermined
hsa-miR-129-5p-4373171	Undetermined	Undetermined	Undetermined	Undetermined	Undetermined	Undetermined	Undetermined	Undetermined	Undetermined	Undetermined	Undetermined	Undetermined	Undetermined	Undetermined	Undetermined	33.05	Undetermined	Undetermined	Undetermined	Undetermined	Undetermined	Undetermined	33.0198	Undetermined
hsa-miR-1296-002908	Undetermined	Undetermined	Undetermined	Undetermined	Undetermined	Undetermined	Undetermined	Undetermined	Undetermined	Undetermined	Undetermined	Undetermined	Undetermined	Undetermined	Undetermined	Undetermined	Undetermined	Undetermined	Undetermined	Undetermined	Undetermined	Undetermined	Undetermined	Undetermined
hsa-miR-1298-002861	Undetermined	Undetermined	Undetermined	Undetermined	Undetermined	Undetermined	Undetermined	Undetermined	Undetermined	Undetermined	Undetermined	Undetermined	Undetermined	Undetermined	Undetermined	Undetermined	Undetermined	Undetermined	Undetermined	Undetermined	Undetermined	Undetermined	Undetermined	Undetermined
hsa-miR-1300-002902	Undetermined	Undetermined	Undetermined	Undetermined	Undetermined	Undetermined	Undetermined	Undetermined	Undetermined	Undetermined	Undetermined	Undetermined	Undetermined	Undetermined	Undetermined	Undetermined	Undetermined	Undetermined	Undetermined	Undetermined	Undetermined	Undetermined	Undetermined	Undetermined
hsa-miR-1301-002827	Undetermined	Undetermined	Undetermined	Undetermined	Undetermined	Undetermined	Undetermined	Undetermined	Undetermined	Undetermined	Undetermined	Undetermined	Undetermined	Undetermined	Undetermined	Undetermined	Undetermined	Undetermined	Undetermined	Undetermined	Undetermined	Undetermined	Undetermined	Undetermined
hsa-miR-1302-002901	Undetermined	Undetermined	Undetermined	Undetermined	Undetermined	Undetermined	Undetermined	Undetermined	Undetermined	Undetermined	Undetermined	Undetermined	Undetermined	Undetermined	Undetermined	Undetermined	Undetermined	Undetermined	Undetermined	Undetermined	Undetermined	Undetermined	Undetermined	Undetermined
hsa-miR-1303-002792	Undetermined	Undetermined	Undetermined	Undetermined	Undetermined	Undetermined	Undetermined	Undetermined	Undetermined	Undetermined	Undetermined	Undetermined	Undetermined	Undetermined	Undetermined	Undetermined	Undetermined	Undetermined	Undetermined	Undetermined	Undetermined	Undetermined	Undetermined	Undetermined
hsa-miR-1304-002874	Undetermined	Undetermined	Undetermined	Undetermined	Undetermined	Undetermined	Undetermined	Undetermined	Undetermined	Undetermined	Undetermined	Undetermined	Undetermined	Undetermined	Undetermined	Undetermined	Undetermined	Undetermined	Undetermined	Undetermined	Undetermined	Undetermined	Undetermined	Undetermined
hsa-miR-130a#-002131	Undetermined	Undetermined	Undetermined	Undetermined	Undetermined	Undetermined	Undetermined	Undetermined	Undetermined	Undetermined	Undetermined	Undetermined	Undetermined	36.0036	Undetermined	Undetermined	Undetermined	Undetermined	Undetermined	Undetermined	Undetermined	Undetermined	Undetermined	Undetermined
hsa-miR-130a-4373145	35.9771	35.0032	Undetermined	36.0238	34.0215	35.9821	36.0332	35.9782	Undetermined	35.9309	Undetermined	Undetermined	33.9822	33.9805	34.0109	34.0015	32.9864	33.9846	Undetermined	34.9057	33.7814	35.1149	Undetermined	34.0174
hsa-miR-130b#-002114	Undetermined	Undetermined	Undetermined	Undetermined	Undetermined	Undetermined	Undetermined	Undetermined	33.9851	Undetermined	36.0406	Undetermined	36.1359	36.0182	Undetermined	33.975	35.9114	Undetermined	30.9875	30.9029	31.0285	30.9879	30.9329	30.9762
hsa-miR-130b-4373144	Undetermined	Undetermined	35.9226	33.016	33.044	35.0104	32.1495	31.014	30.9957	29.8944	31.4509	29.9661	36.0149	Undetermined	35.9794	33.9679	33.9784	35.9774	30.9658	31.9916	31.9512	31.9728	31.9862	31.974
hsa-miR-132#-002132	Undetermined	Undetermined	Undetermined	Undetermined	Undetermined	Undetermined	Undetermined	Undetermined	Undetermined	Undetermined	Undetermined	Undetermined	Undetermined	Undetermined	Undetermined	Undetermined	Undetermined	Undetermined	Undetermined	Undetermined	Undetermined	Undetermined	Undetermined	36.0999
hsa-miR-1324-002815	Undetermined	Undetermined	Undetermined	Undetermined	Undetermined	Undetermined	Undetermined	Undetermined	Undetermined	Undetermined	Undetermined	Undetermined	Undetermined	Undetermined	Undetermined	Undetermined	Undetermined	Undetermined	Undetermined	Undetermined	Undetermined	Undetermined	Undetermined	Undetermined
hsa-miR-132-4373143	32.9894	34.9879	32.9823	30.9798	29.965	30.9655	29.9695	29.9658	29.9683	27.9681	26.885	28.9614	30.9719	31.9899	30.9806	28.9734	28.9689	29.985	28.9596	28.9396	29.9461	28.9724	28.9674	28.9747
hsa-miR-133a-4395357	Undetermined	35.9507	36.0221	Undetermined	35.9913	Undetermined	Undetermined	35.9643	Undetermined	35.0024	33.8515	35.9829	35.985	34.9968	35.9934	34.9662	32.9911	32.9759	34.9763	35.9575	35.942	35.0002	33.9884	33.9503
hsa-miR-133b-4395358	Undetermined	Undetermined	Undetermined	Undetermined	Undetermined	Undetermined	Undetermined	Undetermined	Undetermined	Undetermined	Undetermined	Undetermined	34.9764	Undetermined	32.9724	33.9752	33.9989	32.9987	Undetermined	Undetermined	Undetermined	34.0436	Undetermined	Undetermined
hsa-miR-134-4373299	Undetermined	Undetermined	Undetermined	Undetermined	35.9734	35.9824	Undetermined	Undetermined	Undetermined	Undetermined	Undetermined	Undetermined	36.0192	35.9769	35.0004	35.9445	36.04	36.0478	Undetermined	Undetermined	Undetermined	Undetermined	Undetermined	Undetermined
hsa-miR-135a-4373140	Undetermined	Undetermined	Undetermined	Undetermined	Undetermined	Undetermined	35.9654	Undetermined	Undetermined	Undetermined	Undetermined	Undetermined	Undetermined	Undetermined	Undetermined	Undetermined	Undetermined	Undetermined	Undetermined	Undetermined	Undetermined	Undetermined	Undetermined	Undetermined
hsa-miR-135b#-002159	Undetermined	Undetermined	Undetermined	Undetermined	33.015	Undetermined	Undetermined	Undetermined	Undetermined	Undetermined	Undetermined	Undetermined	Undetermined	Undetermined	Undetermined	Undetermined	Undetermined	Undetermined	Undetermined	Undetermined	Undetermined	Undetermined	Undetermined	Undetermined
hsa-miR-135b-4395372	Undetermined	Undetermined	Undetermined	Undetermined	Undetermined	Undetermined	Undetermined	Undetermined	Undetermined	Undetermined	Undetermined	Undetermined	Undetermined	Undetermined	Undetermined	Undetermined	Undetermined	Undetermined	Undetermined	Undetermined	Undetermined	Undetermined	Undetermined	Undetermined
hsa-miR-136#-002100	Undetermined	33.9661	Undetermined	33.9534	Undetermined	Undetermined	Undetermined	Undetermined	Undetermined	Undetermined	Undetermined	Undetermined	Undetermined	Undetermined	36.9726	Undetermined	35.9916	36.0099	Undetermined	Undetermined	33.8887	Undetermined	Undetermined	Undetermined
hsa-miR-136-4373173	Undetermined	Undetermined	Undetermined	Undetermined	Undetermined	Undetermined	Undetermined	Undetermined	Undetermined	Undetermined	Undetermined	Undetermined	Undetermined	Undetermined	Undetermined	Undetermined	Undetermined	Undetermined	Undetermined	Undetermined	Undetermined	Undetermined	Undetermined	Undetermined
hsa-miR-137-4373301	Undetermined	Undetermined	36.0263	34.9688	Undetermined	Undetermined	32.9715	33.9885	35.9881	35.9825	31.3203	35.975	Undetermined	Undetermined	36.9916	36.987	35.9589	35.9826	36.0202	34.9983	36.0004	36.015	35.9837	35.9656
hsa-miR-138-2#-002144	Undetermined	Undetermined	Undetermined	Undetermined	Undetermined	Undetermined	Undetermined	Undetermined	Undetermined	Undetermined	Undetermined	Undetermined	Undetermined	Undetermined	Undetermined	Undetermined	Undetermined	Undetermined	Undetermined	Undetermined	Undetermined	Undetermined	Undetermined	Undetermined
hsa-miR-138-4395395	Undetermined	34.9774	34.9711	Undetermined	Undetermined	Undetermined	35.9783	Undetermined	Undetermined	Undetermined	32.4625	Undetermined	31.9797	31.9702	30.9673	31.9788	31.9738	31.9725	36.9639	35.9707	Undetermined	35.9736	34.995	35.9703
hsa-miR-139-3p-4395424	Undetermined	Undetermined	Undetermined	Undetermined	31.9713	Undetermined	Undetermined	Undetermined	Undetermined	Undetermined	Undetermined	34.0809	Undetermined	Undetermined	Undetermined	Undetermined	Undetermined	Undetermined	Undetermined	Undetermined	Undetermined	Undetermined	Undetermined	Undetermined
hsa-miR-139-5p-4395400	34.0159	Undetermined	Undetermined	Undetermined	36.0058	Undetermined	32.9829	32.9964	32.9856	32.9915	34.5297	34.0026	33.9623	Undetermined	Undetermined	34.9916	35.0022	Undetermined	31.9717	31.971	32.9867	31.9691	32.9776	32.9685
hsa-miR-140-3p-4395345	Undetermined	Undetermined	Undetermined	Undetermined	Undetermined	35.9682	Undetermined	36.93	Undetermined	36.934	Undetermined	35.9956	34.9817	33.9894	34.9737	33.9601	34.0043	33.9882	29.9666	30.9895	30.9711	30.9839	30.9882	29.9777
hsa-miR-140-5p-4373374	35.9792	34.9508	37.0238	32.9898	35.0063	35.9997	29.9476	31.9791	31.9898	30.9762	28.2034	30.9598	35.9708	35.9638	35.994	33.995	33.9926	34.9787	30.0162	29.981	30.9839	30.9761	29.9672	30.9858
hsa-miR-141#-002145	34.0208	Undetermined	Undetermined	33.9554	32.9953	Undetermined	Undetermined	Undetermined	35.0267	32.9425	Undetermined	Undetermined	Undetermined	Undetermined	Undetermined	Undetermined	Undetermined	Undetermined	Undetermined	Undetermined	Undetermined	Undetermined	Undetermined	Undetermined
hsa-miR-141-4373137	Undetermined	Undetermined	Undetermined	Undetermined	Undetermined	Undetermined	Undetermined	Undetermined	Undetermined	Undetermined	Undetermined	Undetermined	Undetermined	Undetermined	Undetermined	Undetermined	37.0615	Undetermined	Undetermined	Undetermined	Undetermined	Undetermined	36.9528	Undetermined
hsa-miR-142-3p-4373136	32.9824	34.9651	35.0063	33.9672	33.0311	34.9906	28.97	30.0023	29.9839	29.9546	27.592	31.0004	Undetermined	Undetermined	Undetermined	Undetermined	Undetermined	Undetermined	27.9687	26.9832	27.9764	28.9682	28.9768	28.9699
hsa-miR-142-5p-4395359	Undetermined	Undetermined	Undetermined	Undetermined	Undetermined	Undetermined	35.9921	36.0778	Undetermined	33.9736	Undetermined	Undetermined	Undetermined	Undetermined	Undetermined	Undetermined	Undetermined	Undetermined	35.9851	34.986	34.9662	34.9877	Undetermined	35.9524
hsa-miR-143#-002146	Undetermined	Undetermined	Undetermined	Undetermined	Undetermined	Undetermined	Undetermined	Undetermined	Undetermined	Undetermined	Undetermined	Undetermined	Undetermined	Undetermined	Undetermined	Undetermined	Undetermined	Undetermined	Undetermined	Undetermined	Undetermined	Undetermined	Undetermined	Undetermined
hsa-miR-143-4395360	32.9868	33.9816	31.963	34.9841	32.9666	33.0006	32.9809	32.0135	32.9909	35.9931	32.9311	32.978	29.9468	30.9928	30.9891	29.9722	29.9645	30.9614	32.9823	32.9658	36.0146	34.9802	34.9713	34.9929
hsa-miR-1-4395333	Undetermined	Undetermined	Undetermined	Undetermined	Undetermined	29.7498	32.1252	Undetermined	Undetermined	Undetermined	Undetermined	Undetermined	Undetermined	36.001	Undetermined	Undetermined	31.801	Undetermined	Undetermined	Undetermined	36.9713	Undetermined	36.9251	Undetermined
hsa-miR-144#-002148	33.9628	Undetermined	Undetermined	Undetermined	Undetermined	Undetermined	33.9649	32.9698	33.9699	33.9874	Undetermined	Undetermined	Undetermined	Undetermined	Undetermined	Undetermined	Undetermined	Undetermined	Undetermined	Undetermined	Undetermined	Undetermined	35.9747	Undetermined
hsa-miR-144-002676	Undetermined	Undetermined	Undetermined	Undetermined	Undetermined	Undetermined	Undetermined	Undetermined	Undetermined	Undetermined	Undetermined	Undetermined	Undetermined	Undetermined	Undetermined	Undetermined	Undetermined	Undetermined	35.9015	Undetermined	Undetermined	35.9593	Undetermined	Undetermined
hsa-miR-145#-002149	Undetermined	35.9927	Undetermined	34.9584	Undetermined	Undetermined	Undetermined	Undetermined	Undetermined	Undetermined	Undetermined	Undetermined	35.9777	35.9682	34.9749	34.9649	33.9549	33.967	35.9781	35.9658	Undetermined	Undetermined	36.9302	Undetermined
hsa-miR-145-4395389	27.9961	26.9807	28.9834	27.0043	27.9751	28.976	25.9817	27.9801	28.0065	29.965	29.2185	29.968	24.961	24.9689	24.9669	24.9773	24.9588	25.9877	28.979	29.9967	29.994	31.9729	31.987	31.9913
hsa-miR-146a#-002163	Undetermined	Undetermined	Undetermined	Undetermined	Undetermined	Undetermined	Undetermined	Undetermined	Undetermined	Undetermined	Undetermined	Undetermined	Undetermined	Undetermined	Undetermined	Undetermined	Undetermined	Undetermined	Undetermined	Undetermined	Undetermined	Undetermined	Undetermined	Undetermined
hsa-miR-146a-4373132	Undetermined	35.9683	Undetermined	27.9737	29.0036	28.9705	26.9443	28.9785	29.0122	26.9562	25.7644	27.992	35.9812	35.9823	35.9858	28.9704	28.9654	28.977	25.9973	25.9699	26.9777	23.9751	23.9719	23.9635
hsa-miR-146b-3p-4395472	Undetermined	Undetermined	Undetermined	Undetermined	Undetermined	Undetermined	34.9907	Undetermined	Undetermined	35.9094	Undetermined	Undetermined	Undetermined	Undetermined	Undetermined	Undetermined	Undetermined	Undetermined	Undetermined	Undetermined	Undetermined	36.0238	Undetermined	Undetermined
hsa-miR-146b-5p-4373178	35.9842	Undetermined	35.958	32.9781	31.9897	31.9852	29.9622	29.9628	29.9704	28.9832	28.0715	29.9644	34.9829	34.9675	35.989	30.996	30.9684	30.9701	25.9713	26.9525	27.9455	25.993	25.9902	25.9765
hsa-miR-147-4373131	Undetermined	Undetermined	Undetermined	Undetermined	Undetermined	Undetermined	Undetermined	Undetermined	Undetermined	Undetermined	Undetermined	Undetermined	Undetermined	Undetermined	Undetermined	Undetermined	Undetermined	Undetermined	Undetermined	Undetermined	Undetermined	Undetermined	Undetermined	Undetermined
hsa-miR-147b-4395373	Undetermined	Undetermined	Undetermined	Undetermined	Undetermined	Undetermined	Undetermined	Undetermined	Undetermined	Undetermined	Undetermined	Undetermined	Undetermined	Undetermined	Undetermined	Undetermined	Undetermined	Undetermined	Undetermined	Undetermined	Undetermined	Undetermined	Undetermined	Undetermined
hsa-miR-148a#-002134	Undetermined	Undetermined	Undetermined	Undetermined	Undetermined	Undetermined	Undetermined	Undetermined	Undetermined	Undetermined	Undetermined	Undetermined	Undetermined	Undetermined	Undetermined	Undetermined	Undetermined	Undetermined	Undetermined	Undetermined	Undetermined	Undetermined	Undetermined	Undetermined
hsa-miR-148a-4373130	34.9705	Undetermined	Undetermined	32.9381	33.985	32.9728	31.9491	31.9595	31.9698	30.9903	29.3366	31.9798	32.9561	33.9611	32.9688	32.9814	32.986	33.9714	31.9759	30.9596	31.9744	32.9624	31.9699	32.9816
hsa-miR-148b#-002160	Undetermined	Undetermined	Undetermined	35.953	Undetermined	33.9399	Undetermined	Undetermined	Undetermined	Undetermined	33.909	33.978	Undetermined	Undetermined	35.9916	35.9593	36.9802	36.981	34.9576	35.9754	36.9969	35.952	34.9725	35.9788
hsa-miR-148b-4373129	Undetermined	Undetermined	Undetermined	Undetermined	Undetermined	Undetermined	34.9847	35.9644	33.9845	35.0169	34.179	34.9993	35.9836	35.986	35.0218	35.9591	36.9489	33.9842	33.9893	32.9723	33.9682	34.9736	33.9767	32.9773
hsa-miR-149#-002164	Undetermined	Undetermined	Undetermined	Undetermined	Undetermined	Undetermined	Undetermined	Undetermined	Undetermined	Undetermined	Undetermined	Undetermined	28.9797	29.0326	29.0207	Undetermined	28.9092	Undetermined	27.9923	28.9924	28.9822	28.9651	27.9267	28.0732
hsa-miR-149-4395366	Undetermined	Undetermined	33.0235	Undetermined	Undetermined	Undetermined	Undetermined	Undetermined	Undetermined	Undetermined	Undetermined	30.1235	30.9574	30.9945	31.0146	29.9684	30.9657	31.0034	30.991	30.9779	32.0123	31.9651	32.0027	31.9475
hsa-miR-150-4373127	32.9642	33.9691	34.9505	31.9729	31.9732	33.9666	29.9946	28.947	29.9985	29.9262	27.9859	30.9746	36.9262	35.9645	Undetermined	Undetermined	Undetermined	35.9504	Undetermined	Undetermined	Undetermined	36.9657	36.9871	Undetermined
hsa-miR-151-3p-002254	11.044	34.9645	Undetermined	32.9758	36.9802	36.0504	29.9727	33.9819	34.0259	33.0531	35.9692	32.983	35.9842	36.0117	34.973	33.007	32.9889	32.9958	29.9809	29.9974	30.9825	31.0041	30.988	31.9947
hsa-miR-151-5P-002642	33.9833	34.0703	Undetermined	33.9785	Undetermined	35.9863	31.981	Undetermined	Undetermined	Undetermined	35.9998	35.9857	35.978	35.9915	35.9721	35.9741	34.0052	33.9744	33.987	34.0046	33.0223	35.0562	34.9683	34.9369
hsa-miR-152-4395170	31.9424	31.9735	32.9633	31.9759	32.9571	32.9776	29.9744	30.9905	29.972	29.9498	27.9901	29.9726	32.9518	32.9637	32.9538	31.9519	32.9541	31.9513	31.989	30.9568	31.9481	31.9545	31.9455	30.9579
hsa-miR-153-4373305	Undetermined	Undetermined	Undetermined	Undetermined	Undetermined	Undetermined	Undetermined	Undetermined	Undetermined	Undetermined	Undetermined	Undetermined	Undetermined	Undetermined	Undetermined	Undetermined	Undetermined	Undetermined	Undetermined	Undetermined	Undetermined	Undetermined	Undetermined	Undetermined
hsa-miR-154#-000478	Undetermined	Undetermined	Undetermined	Undetermined	Undetermined	Undetermined	Undetermined	Undetermined	Undetermined	Undetermined	Undetermined	Undetermined	Undetermined	Undetermined	Undetermined	Undetermined	Undetermined	Undetermined	Undetermined	Undetermined	Undetermined	Undetermined	Undetermined	Undetermined
hsa-miR-154-4373270	Undetermined	Undetermined	Undetermined	Undetermined	Undetermined	Undetermined	Undetermined	Undetermined	Undetermined	Undetermined	Undetermined	Undetermined	Undetermined	Undetermined	Undetermined	Undetermined	Undetermined	Undetermined	Undetermined	Undetermined	Undetermined	Undetermined	Undetermined	Undetermined
hsa-miR-155#-002287	Undetermined	Undetermined	Undetermined	Undetermined	Undetermined	Undetermined	Undetermined	Undetermined	Undetermined	Undetermined	Undetermined	Undetermined	Undetermined	Undetermined	Undetermined	Undetermined	Undetermined	Undetermined	Undetermined	Undetermined	Undetermined	Undetermined	Undetermined	Undetermined
hsa-miR-15a#-002419	Undetermined	Undetermined	Undetermined	Undetermined	Undetermined	35.9952	32.9683	35.995	32.9994	32.9648	33.9923	33.9857	Undetermined	Undetermined	Undetermined	Undetermined	Undetermined	Undetermined	34.9905	34.9833	34.9838	33.9569	33.9849	34.9785
hsa-miR-15a-4373123	Undetermined	Undetermined	Undetermined	Undetermined	Undetermined	Undetermined	Undetermined	Undetermined	Undetermined	Undetermined	Undetermined	Undetermined	Undetermined	34.0367	33.952	33.0135	32.9549	32.9729	30.0297	29.973	30.9721	30.0414	29.9718	30.0767
hsa-miR-15b#-002173	Undetermined	Undetermined	Undetermined	Undetermined	Undetermined	Undetermined	35.9446	Undetermined	Undetermined	Undetermined	Undetermined	Undetermined	Undetermined	Undetermined	Undetermined	Undetermined	Undetermined	Undetermined	31.0046	30.9135	30.0033	30.9523	31.0103	31.0193
hsa-miR-15b-4373122	35.9978	36.055	35.9644	33.9752	35.9862	35.9386	28.9682	31.0425	29.9982	31.975	31.4431	32.0005	31.9791	32.9985	31.9792	32.0225	32.0058	31.9858	26.9786	27.9909	27.9721	27.98	27.9801	27.9715
hsa-miR-16-1#-002420	Undetermined	Undetermined	Undetermined	Undetermined	Undetermined	31.8779	Undetermined	32.9866	31.9489	31.9808	33.0147	31.989	Undetermined	Undetermined	Undetermined	Undetermined	34.9943	Undetermined	35.9798	36.0087	36.0002	35.004	Undetermined	35.0057
hsa-miR-16-2#-002171	Undetermined	Undetermined	Undetermined	Undetermined	Undetermined	Undetermined	Undetermined	Undetermined	Undetermined	Undetermined	Undetermined	Undetermined	Undetermined	Undetermined	Undetermined	Undetermined	Undetermined	Undetermined	Undetermined	Undetermined	Undetermined	Undetermined	Undetermined	Undetermined
hsa-miR-16-4373121	34.9887	32.966	35.9706	29.9929	29.9879	29.9742	27.9655	27.9765	28.9876	27.9897	26.5632	27.9614	28.9677	29.9961	28.9623	27.9541	28.9878	28.9715	23.9611	24.9701	25.9863	24.9491	24.9737	24.9769
hsa-miR-17#-002421	Undetermined	Undetermined	Undetermined	Undetermined	Undetermined	Undetermined	35.9849	35.982	Undetermined	Undetermined	35.9235	35.9679	Undetermined	Undetermined	Undetermined	Undetermined	Undetermined	Undetermined	35.9827	35.0601	35.9613	36.0061	33.9423	Undetermined
hsa-miR-17-4395419	28.9681	28.9672	28.9614	26.9821	26.9752	26.9672	23.9816	23.9845	23.9643	22.965	21.5455	23.9775	29.964	29.9698	29.9828	28.9585	28.9532	28.9637	22.9625	23.9611	23.9537	23.9684	23.9584	23.9638
hsa-miR-181a-2#-002317	Undetermined	Undetermined	32.9418	33.98	Undetermined	32.9916	31.9439	33.9144	Undetermined	Undetermined	33.942	Undetermined	34.9771	Undetermined	35.973	33.9881	Undetermined	33.9753	31.9745	32.9748	32.9601	33.9953	32.9737	32.9938
hsa-miR-181a-4373117	Undetermined	36.0016	Undetermined	36.008	36.0185	Undetermined	33.0064	33.9646	33.9579	32.9594	Undetermined	Undetermined	32.99	33.0018	32.0106	32.9979	31.9959	32.0035	30.9548	31.9331	31.9627	33.0032	33.0226	32.9951
hsa-miR-181c#-002333	Undetermined	Undetermined	Undetermined	Undetermined	Undetermined	Undetermined	Undetermined	Undetermined	Undetermined	Undetermined	Undetermined	Undetermined	Undetermined	Undetermined	Undetermined	Undetermined	Undetermined	Undetermined	Undetermined	Undetermined	Undetermined	33.9776	35.0434	Undetermined
hsa-miR-181c-4373115	Undetermined	36.9773	Undetermined	Undetermined	Undetermined	Undetermined	Undetermined	35.9903	Undetermined	Undetermined	37.8011	Undetermined	35.9265	35.9137	36.9618	Undetermined	35.9594	36.8616	36.1082	35.9257	36.968	Undetermined	35.0459	36.9449
hsa-miR-182#-000483	Undetermined	Undetermined	Undetermined	Undetermined	Undetermined	Undetermined	Undetermined	Undetermined	Undetermined	Undetermined	Undetermined	Undetermined	Undetermined	Undetermined	Undetermined	Undetermined	Undetermined	Undetermined	Undetermined	Undetermined	Undetermined	Undetermined	Undetermined	Undetermined
hsa-miR-182-4395445	Undetermined	Undetermined	Undetermined	Undetermined	Undetermined	Undetermined	36.9911	Undetermined	Undetermined	Undetermined	Undetermined	Undetermined	Undetermined	Undetermined	Undetermined	Undetermined	Undetermined	Undetermined	37.0315	37.0095	37.0052	36.9415	35.9795	37.0285
hsa-miR-1825-002907	Undetermined	Undetermined	Undetermined	Undetermined	Undetermined	Undetermined	Undetermined	Undetermined	Undetermined	Undetermined	Undetermined	Undetermined	Undetermined	Undetermined	Undetermined	Undetermined	Undetermined	Undetermined	Undetermined	Undetermined	Undetermined	Undetermined	Undetermined	Undetermined
hsa-miR-1826-002873	Undetermined	Undetermined	Undetermined	Undetermined	Undetermined	Undetermined	Undetermined	Undetermined	Undetermined	Undetermined	Undetermined	Undetermined	Undetermined	Undetermined	Undetermined	Undetermined	Undetermined	Undetermined	Undetermined	Undetermined	Undetermined	Undetermined	Undetermined	Undetermined
hsa-miR-183#-002270	Undetermined	Undetermined	Undetermined	Undetermined	Undetermined	Undetermined	Undetermined	Undetermined	Undetermined	Undetermined	Undetermined	Undetermined	Undetermined	Undetermined	Undetermined	Undetermined	Undetermined	Undetermined	Undetermined	33.9699	33.9371	Undetermined	Undetermined	Undetermined
hsa-miR-183-4395380	Undetermined	Undetermined	Undetermined	Undetermined	Undetermined	Undetermined	Undetermined	Undetermined	35.9731	35.9766	Undetermined	Undetermined	Undetermined	Undetermined	Undetermined	Undetermined	Undetermined	Undetermined	35.9338	34.9638	35.9679	36.0258	36.019	Undetermined
hsa-miR-184-4373113	Undetermined	Undetermined	Undetermined	Undetermined	Undetermined	Undetermined	Undetermined	Undetermined	Undetermined	35.9579	Undetermined	Undetermined	Undetermined	Undetermined	34.9555	Undetermined	Undetermined	Undetermined	Undetermined	36.949	Undetermined	Undetermined	36.9453	Undetermined
hsa-miR-185#-002104	Undetermined	Undetermined	Undetermined	Undetermined	Undetermined	Undetermined	Undetermined	Undetermined	Undetermined	Undetermined	Undetermined	Undetermined	Undetermined	Undetermined	Undetermined	Undetermined	Undetermined	Undetermined	Undetermined	Undetermined	Undetermined	Undetermined	Undetermined	Undetermined
hsa-miR-185-4395382	Undetermined	Undetermined	Undetermined	33.9732	36.0011	36.0012	34.9888	33.9919	34.9923	32.987	32.3981	34.9846	34.021	Undetermined	35.0049	35.0611	Undetermined	35.0339	31.9823	32.9594	33.9738	32.9597	31.9668	32.9885
hsa-miR-186#-002105	Undetermined	Undetermined	Undetermined	Undetermined	Undetermined	Undetermined	Undetermined	Undetermined	Undetermined	Undetermined	Undetermined	Undetermined	Undetermined	Undetermined	Undetermined	Undetermined	Undetermined	Undetermined	Undetermined	Undetermined	Undetermined	Undetermined	Undetermined	Undetermined
hsa-miR-186-4395396	35.9568	35.9739	33.9778	31.9805	31.9746	31.9746	28.9678	28.9605	29.9675	27.9691	26.6531	28.9635	30.964	31.9784	30.9739	30.9825	30.9543	30.9657	27.9869	27.9682	28.9587	27.9767	27.9711	27.976
hsa-miR-187-4373307	Undetermined	Undetermined	Undetermined	Undetermined	Undetermined	Undetermined	Undetermined	Undetermined	Undetermined	Undetermined	Undetermined	Undetermined	Undetermined	Undetermined	Undetermined	Undetermined	Undetermined	Undetermined	34.0305	35.9846	36.0003	36.1094	Undetermined	36.0306
hsa-miR-188-3p-4395217	Undetermined	Undetermined	Undetermined	Undetermined	Undetermined	Undetermined	Undetermined	Undetermined	Undetermined	Undetermined	Undetermined	Undetermined	Undetermined	Undetermined	Undetermined	Undetermined	Undetermined	Undetermined	Undetermined	Undetermined	Undetermined	Undetermined	Undetermined	Undetermined
hsa-miR-18a#-002423	Undetermined	Undetermined	Undetermined	35.9858	35.9837	35.9643	31.979	34.0017	32.9861	33.9753	33.9785	31.9721	Undetermined	35.9796	Undetermined	35.9009	36.0007	Undetermined	31.9741	32.9695	33.9723	32.9989	32.9761	32.9872
hsa-miR-18a-4395533	33.0092	35.007	Undetermined	30.9864	34.9806	34.9932	28.9756	31.9992	32.0064	30.9825	28.6637	30.9788	Undetermined	36.0008	Undetermined	36.0285	Undetermined	36.0962	32.9922	32.9799	34.0019	32.9853	33.9937	32.9815
hsa-miR-18b#-002310	Undetermined	Undetermined	Undetermined	Undetermined	Undetermined	Undetermined	Undetermined	Undetermined	Undetermined	Undetermined	Undetermined	Undetermined	Undetermined	Undetermined	Undetermined	Undetermined	Undetermined	Undetermined	Undetermined	Undetermined	Undetermined	Undetermined	Undetermined	Undetermined
hsa-miR-18b-4395328	Undetermined	Undetermined	Undetermined	30.9932	Undetermined	Undetermined	29.0543	27.9575	29.0234	28.0094	31.5994	28.0502	Undetermined	Undetermined	Undetermined	Undetermined	Undetermined	Undetermined	29.9144	29.9304	30.9013	30.9773	30.1181	Undetermined
hsa-miR-190-4373110	Undetermined	Undetermined	Undetermined	Undetermined	Undetermined	Undetermined	Undetermined	Undetermined	Undetermined	Undetermined	Undetermined	Undetermined	Undetermined	Undetermined	35.9541	35.9865	Undetermined	Undetermined	Undetermined	Undetermined	37.0414	Undetermined	37.0687	Undetermined
hsa-miR-190b-002263	35.9621	33.9412	Undetermined	33.9609	35.0279	35.9754	32.9581	32.9615	31.9762	30.9423	33.9932	31.9541	Undetermined	37.029	Undetermined	Undetermined	37.0987	36.9082	34.9718	34.9454	35.9609	32.9348	35.9984	33.9641
hsa-miR-191#-002678	Undetermined	Undetermined	Undetermined	34.9923	36.9775	Undetermined	34.9805	35.9964	35.9878	36.003	36.9765	36.0062	Undetermined	Undetermined	Undetermined	36.0144	37.0255	Undetermined	35.9658	36.9907	35.0021	36.9883	35.9997	35.936
hsa-miR-191-4395410	32.9552	32.968	33.9744	30.9485	30.9449	30.969	26.9838	26.991	26.9849	26.9759	25.8515	27.9925	27.9892	27.9802	27.9842	26.9547	27.977	27.9529	22.978	22.956	23.9731	22.987	22.96	22.9757
hsa-miR-192#-002272	Undetermined	Undetermined	Undetermined	Undetermined	Undetermined	Undetermined	Undetermined	Undetermined	Undetermined	Undetermined	Undetermined	35.9768	Undetermined	Undetermined	Undetermined	Undetermined	Undetermined	Undetermined	Undetermined	Undetermined	Undetermined	Undetermined	Undetermined	Undetermined
hsa-miR-192-4373108	Undetermined	35.9749	Undetermined	34.9755	Undetermined	34.98	35.987	32.9676	33.9661	34.9905	31.4817	34.9808	36.0001	36.003	35.0019	36.0154	35.9721	37.0145	34.9754	35.9827	34.9672	35.9672	33.9538	34.9507
hsa-miR-193a-3p-4395361	Undetermined	Undetermined	Undetermined	Undetermined	Undetermined	Undetermined	Undetermined	35.9834	Undetermined	Undetermined	Undetermined	Undetermined	36.9985	Undetermined	Undetermined	36.9609	37.0251	Undetermined	Undetermined	37.0143	37.0143	37.002	37.0759	37.0132
hsa-miR-193a-5p-4395392	30.9586	31.9885	34.009	32.0003	32.9924	33.0026	29.9906	30.9667	30.9863	29.9828	28.5639	30.0054	28.993	28.9818	28.9812	28.9741	28.9886	29.9879	29.9798	31.0075	29.9883	28.9892	28.9783	29.9996
hsa-miR-193b#-002366	35.9979	34.0751	34.0341	Undetermined	Undetermined	Undetermined	Undetermined	Undetermined	Undetermined	33.9622	34.0322	33.9103	33.9818	33.9849	33.9954	32.9942	34.0049	35.9982	Undetermined	Undetermined	Undetermined	Undetermined	Undetermined	Undetermined
hsa-miR-193b-4395478	30.9351	30.9448	31.9789	31.0369	30.9798	30.9893	32.9706	33.9619	33.9693	32.9911	32.8768	33.9956	26.954	27.9845	26.962	26.9683	26.9562	27.9917	30.9836	31.9623	31.9709	31.9985	30.9934	30.9849
hsa-miR-194#-002379	Undetermined	Undetermined	Undetermined	Undetermined	Undetermined	Undetermined	Undetermined	Undetermined	Undetermined	Undetermined	Undetermined	Undetermined	Undetermined	Undetermined	Undetermined	Undetermined	Undetermined	Undetermined	Undetermined	Undetermined	Undetermined	Undetermined	Undetermined	Undetermined
hsa-miR-194-4373106	33.9702	35.9788	Undetermined	35.0005	Undetermined	Undetermined	Undetermined	Undetermined	36.0164	Undetermined	Undetermined	35.1998	Undetermined	35.9649	Undetermined	Undetermined	Undetermined	Undetermined	34.0111	35.6717	33.0385	36.0859	32.9825	33.0097
hsa-miR-195#-002107	Undetermined	Undetermined	Undetermined	Undetermined	Undetermined	Undetermined	Undetermined	Undetermined	Undetermined	Undetermined	Undetermined	Undetermined	Undetermined	Undetermined	Undetermined	Undetermined	Undetermined	Undetermined	Undetermined	Undetermined	Undetermined	Undetermined	Undetermined	Undetermined
hsa-miR-195-4373105	35.9611	35.949	Undetermined	34.9815	Undetermined	Undetermined	32.9812	36.8739	Undetermined	Undetermined	32.507	35.9925	37.003	36.0692	36.0145	35.9755	36.0051	37.0146	34.9819	33.9836	36.0147	35.9808	36.0077	35.9581
hsa-miR-196a#-002336	Undetermined	Undetermined	Undetermined	Undetermined	Undetermined	Undetermined	Undetermined	Undetermined	Undetermined	Undetermined	Undetermined	Undetermined	Undetermined	Undetermined	Undetermined	Undetermined	Undetermined	Undetermined	Undetermined	Undetermined	Undetermined	Undetermined	Undetermined	Undetermined
hsa-miR-196b-4395326	Undetermined	Undetermined	Undetermined	Undetermined	Undetermined	Undetermined	33.9678	35.957	35.9693	Undetermined	37.8244	34.9545	33.9855	33.9898	33.0014	32.9652	33.9581	32.9524	30.9617	31.0023	31.9696	31.999	30.9749	30.9853
hsa-miR-197-4373102	31.0121	32.0488	31.9315	28.9794	28.9864	30.9786	25.9507	25.9752	26.9532	26.0075	25.699	25.9512	29.981	30.9987	30.983	29.9661	30.9758	30.9942	27.959	27.9211	28.9709	29.0131	27.9261	28.9748
hsa-miR-198-4395384	Undetermined	Undetermined	Undetermined	Undetermined	Undetermined	Undetermined	Undetermined	Undetermined	Undetermined	Undetermined	Undetermined	Undetermined	Undetermined	Undetermined	Undetermined	Undetermined	Undetermined	Undetermined	Undetermined	Undetermined	Undetermined	Undetermined	Undetermined	Undetermined
hsa-miR-199a-3p-4395415	32.0013	32.9073	32.9729	32.0343	32.0015	31.9584	33.0283	33.0091	31.9814	31.9844	33.4206	33.945	28.9806	29.9683	28.978	28.9815	28.9907	28.9534	32.0045	31.9969	31.9356	31.9728	31.9718	31.9821
hsa-miR-199a-5p-4373272	Undetermined	Undetermined	Undetermined	Undetermined	Undetermined	Undetermined	Undetermined	Undetermined	Undetermined	Undetermined	32.5774	Undetermined	34.0066	36.0487	35.0023	35.9825	33.975	33.9888	Undetermined	Undetermined	Undetermined	Undetermined	Undetermined	Undetermined
hsa-miR-199b-5p-4373100	34.9263	Undetermined	Undetermined	Undetermined	Undetermined	Undetermined	Undetermined	Undetermined	Undetermined	Undetermined	35.2847	Undetermined	36.9946	Undetermined	35.9685	Undetermined	35.9983	36.0225	Undetermined	Undetermined	35.9941	Undetermined	36.0112	Undetermined
hsa-miR-19a#-002424	Undetermined	Undetermined	Undetermined	36.0331	Undetermined	Undetermined	34.984	Undetermined	Undetermined	Undetermined	Undetermined	Undetermined	Undetermined	Undetermined	Undetermined	Undetermined	Undetermined	Undetermined	Undetermined	Undetermined	Undetermined	Undetermined	Undetermined	Undetermined
hsa-miR-19a-4373099	Undetermined	36.9412	36.9713	31.9818	30.9882	31.988	28.97	28.9792	28.9833	27.9904	26.473	27.9574	33.9775	34.9685	33.9834	33.9893	33.9792	32.9804	27.9775	27.9842	28.9838	29.966	28.9779	28.9493
hsa-miR-19b-1#-002425	35.9633	35.974	36.0047	36.0013	35.9844	36.9238	34.9545	36.0033	35.9623	35.9691	35.9774	36.9789	36.1482	Undetermined	Undetermined	Undetermined	Undetermined	Undetermined	32.9789	33.9988	36.0151	35.9825	34.9564	34.9519
hsa-miR-19b-4373098	31.014	30.9807	31.0021	24.9866	24.9647	24.9639	21.9955	21.9951	21.9631	20.9863	19.8138	21.9954	30.9929	30.9675	29.9526	29.9894	29.9816	29.9847	24.9825	24.9897	25.9881	25.9962	25.9909	25.98
hsa-miR-200a#-001011	Undetermined	Undetermined	Undetermined	Undetermined	Undetermined	Undetermined	Undetermined	Undetermined	Undetermined	Undetermined	Undetermined	Undetermined	Undetermined	Undetermined	Undetermined	Undetermined	Undetermined	Undetermined	Undetermined	Undetermined	Undetermined	36.0211	Undetermined	Undetermined
hsa-miR-200a-4378069	Undetermined	Undetermined	Undetermined	Undetermined	Undetermined	Undetermined	Undetermined	Undetermined	Undetermined	Undetermined	Undetermined	Undetermined	Undetermined	Undetermined	Undetermined	Undetermined	Undetermined	Undetermined	Undetermined	Undetermined	Undetermined	Undetermined	Undetermined	Undetermined
hsa-miR-200b#-002274	Undetermined	Undetermined	Undetermined	Undetermined	Undetermined	Undetermined	Undetermined	Undetermined	Undetermined	Undetermined	Undetermined	Undetermined	Undetermined	Undetermined	Undetermined	Undetermined	Undetermined	Undetermined	Undetermined	Undetermined	Undetermined	Undetermined	Undetermined	Undetermined
hsa-miR-200b-4395362	Undetermined	Undetermined	Undetermined	Undetermined	36.149	Undetermined	Undetermined	Undetermined	Undetermined	Undetermined	35.7243	Undetermined	Undetermined	Undetermined	34.8738	Undetermined	Undetermined	Undetermined	34.0016	Undetermined	33.9602	33.9022	32.9656	32.9889
hsa-miR-200c#-002286	Undetermined	Undetermined	Undetermined	Undetermined	Undetermined	Undetermined	Undetermined	Undetermined	Undetermined	Undetermined	Undetermined	Undetermined	Undetermined	Undetermined	Undetermined	Undetermined	Undetermined	Undetermined	Undetermined	Undetermined	Undetermined	Undetermined	Undetermined	Undetermined
hsa-miR-200c-4395411	Undetermined	Undetermined	Undetermined	Undetermined	Undetermined	Undetermined	Undetermined	35.9663	Undetermined	36.0211	Undetermined	Undetermined	Undetermined	35.9765	Undetermined	35.992	Undetermined	Undetermined	30.9919	31.9912	32.9523	31.0154	31.022	30.9755
hsa-miR-202#-002362	Undetermined	Undetermined	Undetermined	Undetermined	Undetermined	Undetermined	Undetermined	Undetermined	Undetermined	Undetermined	Undetermined	Undetermined	Undetermined	Undetermined	Undetermined	Undetermined	Undetermined	Undetermined	Undetermined	Undetermined	Undetermined	Undetermined	Undetermined	Undetermined
hsa-miR-202-4395474	35.9559	Undetermined	Undetermined	35.9896	Undetermined	35.9601	Undetermined	Undetermined	36.0136	Undetermined	Undetermined	35.9673	35.9635	35.9509	35.9357	35.8846	Undetermined	35.9902	35.9561	35.0321	34.9929	35.9564	36.0085	34.9211
hsa-miR-203-4373095	33.0063	34.9768	33.9668	34.9991	33.9778	Undetermined	32.973	33.9689	31.9753	33.9638	30.5726	33.9695	35.9842	Undetermined	Undetermined	Undetermined	35.9708	Undetermined	Undetermined	Undetermined	Undetermined	Undetermined	Undetermined	35.9786
hsa-miR-204-4373094	Undetermined	Undetermined	Undetermined	Undetermined	Undetermined	Undetermined	Undetermined	Undetermined	32.978	34.9661	34.636	Undetermined	35.9406	34.9686	Undetermined	35.995	34.9598	34.9721	35.0085	34.9796	Undetermined	Undetermined	Undetermined	Undetermined
hsa-miR-205-4373093	31.9831	Undetermined	Undetermined	Undetermined	34.9753	Undetermined	Undetermined	Undetermined	Undetermined	Undetermined	Undetermined	Undetermined	Undetermined	Undetermined	Undetermined	Undetermined	Undetermined	Undetermined	Undetermined	Undetermined	Undetermined	Undetermined	Undetermined	Undetermined
hsa-miR-206-000510	33.9613	32.9686	33.966	Undetermined	31.9446	34.9383	Undetermined	Undetermined	Undetermined	Undetermined	Undetermined	35.9309	32.9484	32.9496	32.9439	33.9495	32.954	30.9276	36.9462	Undetermined	36.9578	Undetermined	35.9519	36.9506
hsa-miR-208-4373091	Undetermined	Undetermined	Undetermined	Undetermined	Undetermined	Undetermined	Undetermined	Undetermined	Undetermined	Undetermined	Undetermined	Undetermined	Undetermined	Undetermined	Undetermined	Undetermined	Undetermined	Undetermined	Undetermined	Undetermined	Undetermined	Undetermined	Undetermined	Undetermined
hsa-miR-208b-4395401	Undetermined	Undetermined	Undetermined	Undetermined	Undetermined	Undetermined	Undetermined	Undetermined	Undetermined	Undetermined	Undetermined	Undetermined	Undetermined	Undetermined	Undetermined	Undetermined	Undetermined	Undetermined	Undetermined	Undetermined	Undetermined	Undetermined	Undetermined	Undetermined
hsa-miR-20a#-002437	Undetermined	Undetermined	Undetermined	Undetermined	Undetermined	35.9119	35.9364	34.0014	33.9746	36.0144	Undetermined	33.9944	Undetermined	Undetermined	Undetermined	Undetermined	36.0109	36.0886	32.9734	32.9687	33.9732	33.9762	33.9683	32.9713
hsa-miR-20a-4373286	30.9637	30.9881	30.9576	26.9661	26.9765	26.9513	23.9736	23.9621	23.9556	22.9741	22.0279	23.9593	30.9532	31.9614	31.9763	30.9746	30.9678	30.9775	24.9748	24.9665	25.9699	25.9567	25.9923	24.9441
hsa-miR-20b#-002311	Undetermined	Undetermined	Undetermined	Undetermined	Undetermined	Undetermined	Undetermined	Undetermined	Undetermined	Undetermined	Undetermined	Undetermined	Undetermined	Undetermined	Undetermined	Undetermined	Undetermined	Undetermined	Undetermined	Undetermined	Undetermined	Undetermined	Undetermined	Undetermined
hsa-miR-20b-4373263	32.9745	32.9803	32.9694	30.9767	29.9571	30.9736	26.97	26.96	26.959	26.9832	24.8229	26.9513	35.9389	37.0031	36.9764	35.9887	36.976	36.9701	31.9634	31.9733	32.9617	32.9741	31.9503	31.9411
hsa-miR-21#-002438	Undetermined	Undetermined	Undetermined	Undetermined	Undetermined	35.987	Undetermined	Undetermined	Undetermined	Undetermined	Undetermined	33.9828	Undetermined	Undetermined	36.0014	33.9742	Undetermined	36.025	35.9704	35.9855	35.9623	36.9967	35.9656	33.9774
hsa-miR-210-4373089	Undetermined	Undetermined	Undetermined	Undetermined	28.1086	28.8819	28.9677	29.0182	28.9862	28.0477	30.525	28.9693	30.9288	Undetermined	Undetermined	29.9907	30.9726	30.1313	29.9422	30.0685	30.9529	30.0926	30.0314	29.9714
hsa-miR-211-4373088	35.9665	Undetermined	Undetermined	Undetermined	33.9749	Undetermined	31.9888	32.9947	33.0078	31.9683	31.0853	31.9983	Undetermined	35.9783	Undetermined	35.0225	35.9899	Undetermined	33.9879	35.9566	33.9841	35.9795	34.9866	33.9925
hsa-miR-212-4373087	Undetermined	Undetermined	Undetermined	32.9779	34.0048	Undetermined	32.9648	33.9825	33.9815	31.9748	31.4374	31.9811	33.9995	35.9792	36.0249	31.978	31.9858	32.9855	31.9807	33.0026	34.9478	31.998	31.9946	30.9786
hsa-miR-213-000516	Undetermined	Undetermined	Undetermined	Undetermined	Undetermined	Undetermined	Undetermined	Undetermined	Undetermined	Undetermined	Undetermined	Undetermined	Undetermined	35.9924	Undetermined	34.9856	Undetermined	Undetermined	Undetermined	35.9866	Undetermined	Undetermined	Undetermined	Undetermined
hsa-miR-214#-002293	33.9582	34.9674	35.9872	34.0037	35.0205	33.9597	Undetermined	Undetermined	Undetermined	Undetermined	Undetermined	Undetermined	33.9699	34.9836	32.9925	33.9619	31.9821	32.9725	Undetermined	35.9723	Undetermined	Undetermined	Undetermined	Undetermined
hsa-miR-21-4373090	27.9563	28.0023	28.987	26.9814	26.9713	27.0005	25.9708	25.9634	25.9702	24.9683	24.7413	25.9893	28.9689	28.9492	28.9632	28.9843	28.9905	28.9895	27.9731	27.9836	27.957	26.9763	26.9592	26.957
hsa-miR-214-4395417	31.0194	32.025	31.984	32.0051	30.9927	30.9881	35.9504	34.9689	36.0095	33.9141	33.8528	36.0353	27.9663	28.9641	29.0084	28.9861	28.9646	28.9964	34.003	Undetermined	Undetermined	35.0199	Undetermined	Undetermined
hsa-miR-215-4373084	Undetermined	Undetermined	Undetermined	35.0128	Undetermined	Undetermined	Undetermined	Undetermined	33.9873	35.9881	Undetermined	36.0035	Undetermined	Undetermined	Undetermined	Undetermined	Undetermined	Undetermined	Undetermined	35.9773	Undetermined	35.9993	Undetermined	35.9661
hsa-miR-216a-4395331	Undetermined	Undetermined	Undetermined	Undetermined	Undetermined	Undetermined	Undetermined	Undetermined	Undetermined	Undetermined	Undetermined	Undetermined	Undetermined	Undetermined	Undetermined	Undetermined	Undetermined	Undetermined	Undetermined	Undetermined	Undetermined	Undetermined	Undetermined	Undetermined
hsa-miR-216b-4395437	Undetermined	Undetermined	Undetermined	Undetermined	Undetermined	Undetermined	Undetermined	Undetermined	Undetermined	Undetermined	Undetermined	Undetermined	Undetermined	Undetermined	Undetermined	Undetermined	Undetermined	Undetermined	Undetermined	35.9494	35.9327	Undetermined	Undetermined	Undetermined
hsa-miR-217-4395448	Undetermined	Undetermined	Undetermined	Undetermined	Undetermined	Undetermined	Undetermined	Undetermined	Undetermined	Undetermined	Undetermined	Undetermined	Undetermined	Undetermined	Undetermined	Undetermined	Undetermined	Undetermined	Undetermined	Undetermined	Undetermined	Undetermined	Undetermined	Undetermined
hsa-miR-218-1#-002094	Undetermined	Undetermined	Undetermined	Undetermined	Undetermined	Undetermined	Undetermined	Undetermined	Undetermined	Undetermined	Undetermined	Undetermined	Undetermined	Undetermined	Undetermined	Undetermined	Undetermined	Undetermined	Undetermined	Undetermined	Undetermined	Undetermined	Undetermined	Undetermined
hsa-miR-218-2#-002294	Undetermined	Undetermined	Undetermined	Undetermined	Undetermined	Undetermined	Undetermined	Undetermined	Undetermined	Undetermined	Undetermined	Undetermined	Undetermined	Undetermined	Undetermined	Undetermined	Undetermined	Undetermined	Undetermined	Undetermined	Undetermined	Undetermined	Undetermined	Undetermined
hsa-miR-218-4373081	34.9529	31.9514	32.9443	32.9606	31.9749	31.9679	34.9448	31.952	31.9658	32.9865	30.8022	32.9633	34.9398	35.9302	34.9606	34.9684	33.9789	34.9606	35.9436	34.969	36.988	35.969	35.9755	34.9524
hsa-miR-219-1-3p-4395206	Undetermined	Undetermined	Undetermined	Undetermined	Undetermined	Undetermined	Undetermined	Undetermined	35.9946	36.0123	Undetermined	Undetermined	Undetermined	Undetermined	Undetermined	Undetermined	Undetermined	36.0185	Undetermined	Undetermined	Undetermined	Undetermined	Undetermined	Undetermined
hsa-miR-219-2-3p-4395501	Undetermined	Undetermined	Undetermined	Undetermined	Undetermined	Undetermined	Undetermined	Undetermined	Undetermined	Undetermined	Undetermined	Undetermined	Undetermined	Undetermined	Undetermined	Undetermined	Undetermined	Undetermined	Undetermined	Undetermined	Undetermined	Undetermined	Undetermined	Undetermined
hsa-miR-219-5p-4373080	Undetermined	Undetermined	Undetermined	Undetermined	Undetermined	34.0257	33.0315	Undetermined	Undetermined	Undetermined	Undetermined	Undetermined	Undetermined	Undetermined	Undetermined	Undetermined	Undetermined	Undetermined	Undetermined	Undetermined	Undetermined	Undetermined	Undetermined	Undetermined
hsa-miR-22#-002301	33.0076	32.9612	34.9129	31.9704	35.9764	34.9957	34.9825	35.9936	Undetermined	36.0278	Undetermined	35.9079	32.9636	32.954	33.9671	32.9892	32.988	32.9811	35.0222	35.0002	34.9789	34.9621	33.9388	33.998
hsa-miR-220-4373078	Undetermined	Undetermined	Undetermined	Undetermined	Undetermined	Undetermined	Undetermined	Undetermined	32.0158	Undetermined	Undetermined	Undetermined	Undetermined	Undetermined	Undetermined	Undetermined	Undetermined	Undetermined	33.0073	33.0098	32.97	Undetermined	33.9791	33.8785
hsa-miR-220b-4395317	Undetermined	Undetermined	35.9704	36.0345	Undetermined	Undetermined	Undetermined	Undetermined	Undetermined	Undetermined	Undetermined	Undetermined	Undetermined	Undetermined	Undetermined	Undetermined	Undetermined	Undetermined	Undetermined	Undetermined	Undetermined	Undetermined	Undetermined	Undetermined
hsa-miR-220c-4395322	Undetermined	Undetermined	Undetermined	Undetermined	Undetermined	Undetermined	Undetermined	Undetermined	Undetermined	Undetermined	Undetermined	Undetermined	Undetermined	Undetermined	Undetermined	Undetermined	Undetermined	Undetermined	Undetermined	Undetermined	Undetermined	Undetermined	Undetermined	Undetermined
hsa-miR-221#-002096	Undetermined	Undetermined	Undetermined	Undetermined	Undetermined	Undetermined	Undetermined	Undetermined	Undetermined	Undetermined	Undetermined	Undetermined	Undetermined	Undetermined	35.9269	Undetermined	Undetermined	Undetermined	35.9862	Undetermined	36.9664	35.9896	Undetermined	35.9678
hsa-miR-221-4373077	33.024	31.9733	32.9509	26.9776	26.9807	26.9674	26.9591	26.9553	26.9736	25.9727	25.5133	26.9604	28.9558	29.9831	28.9492	27.9884	27.9756	27.9539	23.9792	23.9795	24.9837	25.9709	24.9696	24.9379
hsa-miR-222#-002097	Undetermined	Undetermined	Undetermined	Undetermined	34.0981	Undetermined	31.9903	34.8291	33.9923	31.9327	33.0697	31.9896	35.9591	35.953	Undetermined	33.9699	34.0112	34.0034	30.9842	30.9678	30.9752	31.9734	30.9876	31.9919
hsa-miR-222-4395387	29.9572	29.9543	30.8936	25.9414	25.9531	25.9371	25.9583	25.9587	25.9656	24.974	22.0147	24.9629	26.9588	27.9501	27.9613	25.9688	25.9543	25.9538	21.9628	21.9554	22.9585	21.9411	21.948	21.9702
hsa-miR-223#-002098	Undetermined	Undetermined	Undetermined	31.9956	31.9564	32.9777	30.978	30.9667	30.9783	29.9839	29.9738	29.9874	Undetermined	Undetermined	Undetermined	35.9494	Undetermined	Undetermined	31.986	32.9881	34.005	32.9717	31.9712	32.9617
hsa-miR-223-4395406	30.9687	30.9708	30.9684	26.9539	26.9722	26.9701	23.9879	22.9528	22.9603	22.9781	21.7586	22.9619	Undetermined	34.9515	36.9776	35.993	35.9694	36.966	21.983	21.9561	22.9778	22.9622	21.9575	21.9626
hsa-miR-22-4373079	Undetermined	Undetermined	Undetermined	Undetermined	Undetermined	35.9516	Undetermined	Undetermined	Undetermined	Undetermined	Undetermined	Undetermined	31.9567	Undetermined	33.0567	32.018	31.0435	31.0621	Undetermined	Undetermined	Undetermined	Undetermined	Undetermined	Undetermined
hsa-miR-224-4395210	34.9634	32.9678	31.9655	31.9682	31.9583	32.9851	34.975	33.9744	32.9809	32.9538	31.4973	32.9705	30.9769	30.9793	29.958	29.9767	29.9796	29.9628	31.9925	32.9823	32.9869	32.9746	32.9802	31.9571
hsa-miR-23a#-002439	Undetermined	35.9802	Undetermined	Undetermined	Undetermined	Undetermined	34.0004	Undetermined	Undetermined	35.9328	Undetermined	Undetermined	Undetermined	Undetermined	36.0048	Undetermined	Undetermined	Undetermined	Undetermined	Undetermined	Undetermined	35.985	34.9771	37.0541
hsa-miR-23a-4373074	Undetermined	Undetermined	Undetermined	33.8127	33.9172	Undetermined	30.9553	32.107	33.0116	30.9903	31.5503	31.9701	32.01	33.0372	31.951	32.0005	31.9739	32.0231	29.9617	30.0237	30.0382	29.9092	29.9809	29.9816
hsa-miR-23b#-002126	Undetermined	Undetermined	Undetermined	Undetermined	Undetermined	Undetermined	Undetermined	Undetermined	Undetermined	Undetermined	Undetermined	Undetermined	Undetermined	Undetermined	Undetermined	Undetermined	Undetermined	Undetermined	Undetermined	Undetermined	Undetermined	Undetermined	Undetermined	Undetermined
hsa-miR-23b-4373073	Undetermined	Undetermined	Undetermined	Undetermined	Undetermined	Undetermined	Undetermined	Undetermined	Undetermined	Undetermined	Undetermined	Undetermined	36.0697	36.0863	35.9882	35.9427	32.9883	36.0242	36.0262	35.9952	35.9774	33.0766	35.831	Undetermined
hsa-miR-24-1#-002440	Undetermined	Undetermined	Undetermined	Undetermined	Undetermined	Undetermined	Undetermined	Undetermined	Undetermined	Undetermined	Undetermined	Undetermined	Undetermined	Undetermined	Undetermined	Undetermined	Undetermined	Undetermined	Undetermined	Undetermined	Undetermined	Undetermined	Undetermined	Undetermined
hsa-miR-24-2#-002441	Undetermined	Undetermined	Undetermined	Undetermined	Undetermined	Undetermined	35.0295	34.9783	Undetermined	Undetermined	Undetermined	Undetermined	35.9852	Undetermined	36.9657	Undetermined	36.9769	36.9839	33.9745	34.9708	36.0128	34.985	35.0057	35.0014
hsa-miR-24-4373072	28.9963	27.9571	28.9925	25.9684	25.9678	25.9724	25.9802	25.9974	25.9875	24.9817	24.0477	25.0034	26.9642	26.9854	Undetermined	25.9728	25.9661	25.9731	22.9912	24.0014	23.9546	23.9829	22.9885	22.9902
hsa-miR-25#-002442	Undetermined	Undetermined	Undetermined	Undetermined	Undetermined	Undetermined	Undetermined	Undetermined	Undetermined	Undetermined	Undetermined	Undetermined	Undetermined	Undetermined	Undetermined	Undetermined	Undetermined	Undetermined	Undetermined	Undetermined	Undetermined	Undetermined	Undetermined	Undetermined
hsa-miR-25-4373071	32.9574	34.9504	33.9556	30.9536	29.9561	31.9696	28.9599	28.95	28.9371	27.9637	26.6478	27.9379	32.9563	33.9537	32.9482	33.9772	32.9438	32.9546	29.9625	29.9616	30.9692	29.9743	29.9764	29.9616
hsa-miR-26a-1#-002443	Undetermined	Undetermined	Undetermined	Undetermined	Undetermined	Undetermined	Undetermined	Undetermined	Undetermined	Undetermined	Undetermined	Undetermined	Undetermined	36.9859	36.9591	Undetermined	Undetermined	Undetermined	35.9222	36.9477	36.9858	35.9811	35.9867	37.0347
hsa-miR-26a-2#-002115	Undetermined	Undetermined	Undetermined	Undetermined	Undetermined	Undetermined	Undetermined	Undetermined	Undetermined	Undetermined	Undetermined	Undetermined	Undetermined	Undetermined	Undetermined	Undetermined	Undetermined	35.9522	Undetermined	Undetermined	Undetermined	Undetermined	Undetermined	Undetermined
hsa-miR-26a-4395166	35.9309	35	34.97	Undetermined	Undetermined	35.9689	31.9689	32.969	31.9561	31.9576	32.41	33.964	28.9684	29.9905	28.9502	28.9772	28.9602	28.9676	26.9753	26.9609	28.9927	27.9783	27.988	27.9844
hsa-miR-26b#-002444	Undetermined	35.9291	Undetermined	Undetermined	Undetermined	Undetermined	34.9937	Undetermined	Undetermined	Undetermined	Undetermined	Undetermined	Undetermined	Undetermined	Undetermined	36.9656	36.9238	Undetermined	34.9813	33.9908	35.9877	Undetermined	35.9944	34.9974
hsa-miR-26b-4395167	Undetermined	35.9698	Undetermined	Undetermined	Undetermined	Undetermined	32.9522	32.9926	34.0063	32.9763	33.3351	35.9795	31.9677	32.9862	31.992	31.9735	31.9836	31.9584	27.9649	28.9997	29.9954	29.9911	28.993	28.991
hsa-miR-27a#-002445	Undetermined	36.0231	Undetermined	Undetermined	Undetermined	Undetermined	34.9723	34.9738	36.9871	33.9975	34.9635	34.9893	35.0018	35.9934	36.0007	34.9657	32.9708	34.9858	30.9948	30.9825	32.986	30.9818	30.9981	30.9776
hsa-miR-27a-4373287	32.9563	30.9396	31.9685	29.9435	28.9415	30.9716	31.975	31.9685	30.9453	30.969	29.0497	31.9682	32.9806	32.9592	31.95	31.9412	31.9627	30.9479	28.9345	28.937	29.9553	29.9475	29.9386	29.9451
hsa-miR-27b#-002174	Undetermined	Undetermined	Undetermined	Undetermined	Undetermined	Undetermined	Undetermined	Undetermined	Undetermined	Undetermined	Undetermined	Undetermined	Undetermined	36.0336	35.964	Undetermined	36.0001	Undetermined	Undetermined	Undetermined	35.9919	36.0333	Undetermined	Undetermined
hsa-miR-27b-4373068	Undetermined	32.9776	Undetermined	31.9801	31.9779	32.9773	31.9598	32.9873	31.9787	30.9682	29.5334	31.9825	33.9606	34.9649	32.9647	34.9828	32.9724	33.98	32.9785	32.9854	32.9787	Undetermined	33.0175	32.9886
hsa-miR-28-3p-4395557	34.994	Undetermined	Undetermined	32.9893	33.9971	34.0052	31.0005	30.9842	31.9956	31.981	29.4043	31.9772	32.9846	32.9883	32.9914	31.9858	31.974	32.9883	27.9793	28.9762	29.9963	28.9801	27.9789	28.9809
hsa-miR-28-5p-4373067	35.9712	Undetermined	Undetermined	33.9489	Undetermined	32.9612	29.9738	30.9935	29.9622	29.9589	28.6051	29.9611	33.9769	33.975	32.9803	32.9612	32.9323	32.9609	29.9472	29.9504	30.9685	30.9865	29.9765	29.9794
hsa-miR-296-3p-4395212	Undetermined	Undetermined	Undetermined	Undetermined	Undetermined	Undetermined	35.9668	Undetermined	Undetermined	Undetermined	39.1744	Undetermined	Undetermined	Undetermined	Undetermined	Undetermined	Undetermined	Undetermined	Undetermined	Undetermined	Undetermined	Undetermined	Undetermined	Undetermined
hsa-miR-296-5p-4373066	Undetermined	Undetermined	34.0137	33.992	35.9694	34.9925	Undetermined	Undetermined	Undetermined	Undetermined	Undetermined	35.0048	32.9385	33.0048	32.9873	32.9773	33.023	31.9603	Undetermined	35.9825	35.978	Undetermined	34.039	36.0331
hsa-miR-298-4395301	36.0005	Undetermined	Undetermined	Undetermined	Undetermined	Undetermined	Undetermined	Undetermined	Undetermined	Undetermined	Undetermined	Undetermined	Undetermined	Undetermined	Undetermined	Undetermined	Undetermined	Undetermined	Undetermined	Undetermined	Undetermined	Undetermined	Undetermined	Undetermined
hsa-miR-299-3p-4373189	Undetermined	Undetermined	Undetermined	Undetermined	Undetermined	Undetermined	Undetermined	Undetermined	Undetermined	Undetermined	Undetermined	Undetermined	Undetermined	Undetermined	Undetermined	Undetermined	Undetermined	Undetermined	Undetermined	Undetermined	Undetermined	Undetermined	Undetermined	Undetermined
hsa-miR-299-5p-4373188	Undetermined	Undetermined	Undetermined	Undetermined	Undetermined	34.0005	34.0572	35.0135	Undetermined	Undetermined	38.1385	Undetermined	34.9789	35.9811	35.993	33.9849	33.9593	35.0044	Undetermined	35.898	Undetermined	Undetermined	Undetermined	Undetermined
hsa-miR-29a#-002447	Undetermined	Undetermined	Undetermined	Undetermined	Undetermined	Undetermined	32.9952	36.0153	32.9734	33.936	35.0026	33.0001	Undetermined	Undetermined	35.9947	35.9927	35.9912	35.949	35.0105	35.0006	34.0017	35.993	Undetermined	34.9987
hsa-miR-29a-4395223	33.949	33.9507	35.9748	31.9574	33.9679	33.978	29.958	31.9801	31.9728	30.9784	25.8339	31.9899	30.9842	31.9652	29.9748	29.9756	28.979	28.9669	25.9733	26.9373	26.9874	26.9837	25.9697	25.9706
hsa-miR-29b-1#-002165	Undetermined	Undetermined	Undetermined	Undetermined	Undetermined	Undetermined	Undetermined	Undetermined	Undetermined	Undetermined	Undetermined	Undetermined	Undetermined	Undetermined	Undetermined	Undetermined	Undetermined	32.96	35.0705	36.0847	Undetermined	34.0611	32.9893	Undetermined
hsa-miR-29b-2#-002166	Undetermined	Undetermined	Undetermined	Undetermined	Undetermined	Undetermined	Undetermined	Undetermined	Undetermined	Undetermined	Undetermined	Undetermined	Undetermined	Undetermined	35.984	Undetermined	Undetermined	Undetermined	Undetermined	Undetermined	Undetermined	Undetermined	Undetermined	Undetermined
hsa-miR-29b-4373288	Undetermined	Undetermined	Undetermined	Undetermined	Undetermined	34.9791	36.0007	34.9808	Undetermined	Undetermined	33.8361	34.9802	Undetermined	Undetermined	Undetermined	Undetermined	Undetermined	Undetermined	36.0012	35.9999	34.9991	35.9856	34.9804	33.9897
hsa-miR-29c-4395171	37.0356	37.0454	36.0384	36.9823	36.0151	37.0522	36.9701	35.9791	35.9811	35.9875	32.2979	36.9954	34.9997	34.9834	34.9743	33.9772	32.9835	32.9704	30.9793	30.9852	33.989	33.9689	30.986	30.9719
hsa-miR-301a-4373064	35.0108	35.9725	Undetermined	33.9521	Undetermined	31.9793	30.9834	30.9667	30.984	30.981	29.7202	31.974	36.0097	Undetermined	Undetermined	36.9801	Undetermined	Undetermined	33.9693	32.9546	35.9766	35.9617	33.987	34.9692
hsa-miR-301b-4395503	Undetermined	Undetermined	Undetermined	Undetermined	35.9583	Undetermined	Undetermined	Undetermined	Undetermined	Undetermined	34.1814	36.9557	Undetermined	Undetermined	Undetermined	Undetermined	35.947	Undetermined	35.9618	35.9845	Undetermined	35.9987	Undetermined	34.9533
hsa-miR-302a#-002381	Undetermined	Undetermined	Undetermined	Undetermined	Undetermined	Undetermined	Undetermined	Undetermined	Undetermined	Undetermined	Undetermined	Undetermined	Undetermined	Undetermined	Undetermined	Undetermined	Undetermined	Undetermined	Undetermined	Undetermined	Undetermined	Undetermined	35.9936	Undetermined
hsa-miR-302a-4378070	Undetermined	32.0468	22.9401	Undetermined	23.0502	23.0594	Undetermined	23.119	23.0542	22.9836	26.8434	23.9051	27.9673	27.8732	27.9465	27.9704	27.021	27.954	28.9885	27.993	28.9722	28.8862	28.9924	28.9856
hsa-miR-302b#-002119	Undetermined	Undetermined	Undetermined	Undetermined	Undetermined	Undetermined	Undetermined	Undetermined	Undetermined	Undetermined	Undetermined	Undetermined	Undetermined	Undetermined	Undetermined	Undetermined	Undetermined	Undetermined	Undetermined	Undetermined	Undetermined	Undetermined	Undetermined	Undetermined
hsa-miR-302b-4378071	Undetermined	Undetermined	Undetermined	Undetermined	Undetermined	Undetermined	Undetermined	Undetermined	Undetermined	Undetermined	Undetermined	Undetermined	Undetermined	Undetermined	Undetermined	Undetermined	Undetermined	Undetermined	Undetermined	Undetermined	Undetermined	Undetermined	Undetermined	Undetermined
hsa-miR-302c#-000534	Undetermined	Undetermined	Undetermined	Undetermined	Undetermined	Undetermined	Undetermined	Undetermined	Undetermined	Undetermined	Undetermined	Undetermined	Undetermined	Undetermined	Undetermined	Undetermined	Undetermined	Undetermined	Undetermined	Undetermined	Undetermined	Undetermined	Undetermined	Undetermined
hsa-miR-302c-4378072	Undetermined	Undetermined	18.9847	Undetermined	20.053	18.9675	Undetermined	20.0077	19.9384	19.9874	21.49	20.982	26.0104	25.9974	25.9845	25.9608	25.0405	25.9749	25.9307	25.9926	27.012	26.9357	25.0103	25.9813
hsa-miR-302d#-002120	Undetermined	Undetermined	Undetermined	Undetermined	Undetermined	Undetermined	Undetermined	Undetermined	Undetermined	Undetermined	Undetermined	Undetermined	Undetermined	Undetermined	Undetermined	Undetermined	Undetermined	Undetermined	Undetermined	Undetermined	Undetermined	Undetermined	Undetermined	Undetermined
hsa-miR-302d-000535	Undetermined	Undetermined	Undetermined	Undetermined	Undetermined	Undetermined	Undetermined	Undetermined	Undetermined	Undetermined	Undetermined	Undetermined	Undetermined	Undetermined	Undetermined	Undetermined	Undetermined	Undetermined	Undetermined	Undetermined	Undetermined	Undetermined	Undetermined	Undetermined
hsa-miR-30a-3p-000416	30.9619	30.9832	30.956	30.9717	29.9749	31.9806	27.9673	26.9456	27.9737	28.9307	Undetermined	28.9649	29.9554	29.9488	29.9666	28.9428	29.9682	29.9667	27.9451	28.9749	28.9568	29.9651	28.9261	28.958
hsa-miR-30a-5p-000417	31.9643	30.9736	31.9561	Undetermined	28.9535	29.9594	29.9515	29.9587	29.9606	28.9518	29.9694	28.9561	30.9621	31.9515	30.9525	30.9486	30.9565	30.9627	28.9425	28.9635	29.9686	28.9406	28.9508	28.9625
hsa-miR-30b#-002129	Undetermined	Undetermined	Undetermined	Undetermined	Undetermined	Undetermined	Undetermined	Undetermined	Undetermined	Undetermined	Undetermined	Undetermined	Undetermined	Undetermined	Undetermined	Undetermined	Undetermined	Undetermined	Undetermined	Undetermined	Undetermined	Undetermined	Undetermined	Undetermined
hsa-miR-30b-4373290	30.9817	30.9724	31.9856	29.9847	29.9896	29.9895	25.9672	25.991	25.9881	26.9699	25.1898	26.9611	29.9893	29.9807	28.9955	28.9943	28.9688	29.9918	23.9874	23.9746	24.9789	23.9721	23.9881	23.9799
hsa-miR-30c-1#-002108	Undetermined	Undetermined	Undetermined	Undetermined	Undetermined	Undetermined	Undetermined	Undetermined	Undetermined	Undetermined	Undetermined	Undetermined	Undetermined	Undetermined	Undetermined	Undetermined	Undetermined	Undetermined	Undetermined	34.9664	36.0021	Undetermined	34.9877	35.0229
hsa-miR-30c-2#-002110	Undetermined	Undetermined	Undetermined	Undetermined	Undetermined	Undetermined	Undetermined	Undetermined	Undetermined	Undetermined	Undetermined	Undetermined	Undetermined	Undetermined	Undetermined	Undetermined	Undetermined	Undetermined	Undetermined	Undetermined	33.0502	Undetermined	Undetermined	Undetermined
hsa-miR-30c-4373060	31.9491	30.9662	31.9693	28.9454	28.9608	29.9839	24.9808	24.9752	24.9841	24.9558	24.0273	25.9524	27.96	28.9742	27.9708	27.9675	27.9461	27.9538	21.9739	21.964	22.9605	22.979	21.9422	22.9807
hsa-miR-30d#-002305	Undetermined	Undetermined	Undetermined	34.0331	Undetermined	Undetermined	29.9343	31.9552	Undetermined	Undetermined	Undetermined	35.9296	36.0198	35.0755	36.0361	36.0219	34.0161	Undetermined	33.9579	33.9621	34.9065	33.9767	Undetermined	33.9409
hsa-miR-30d-000420	Undetermined	36.0076	33.971	31.9753	32.9965	33.9453	31.9718	32.9683	32.9842	31.9866	32.9981	30.9739	31.9934	32.9913	31.9807	30.9879	30.9835	31.9731	28.9612	30.0026	29.9783	29.9852	28.9716	28.983
hsa-miR-30e-3p-000422	30.9521	31.979	31.9816	30.9708	29.9922	31.9719	25.9478	25.9529	25.9585	26.9702	27.9542	26.9597	29.945	29.9532	29.9864	29.9693	29.9597	29.9763	25.9332	26.9462	27.9595	27.974	26.9331	27.9605
hsa-miR-31#-002113	Undetermined	Undetermined	Undetermined	34.9819	32.965	Undetermined	Undetermined	Undetermined	Undetermined	Undetermined	Undetermined	Undetermined	32.9902	32.963	32.974	31.9574	32.9833	31.9448	Undetermined	Undetermined	Undetermined	Undetermined	Undetermined	Undetermined
hsa-miR-31-4395390	Undetermined	32.9802	32.9497	31.9834	31.9784	32.9701	Undetermined	Undetermined	Undetermined	Undetermined	35.5668	Undetermined	28.9783	28.99	28.9776	27.9847	27.9686	27.9685	Undetermined	Undetermined	Undetermined	Undetermined	Undetermined	Undetermined
hsa-miR-32#-002111	Undetermined	Undetermined	Undetermined	Undetermined	Undetermined	Undetermined	Undetermined	Undetermined	Undetermined	Undetermined	Undetermined	Undetermined	Undetermined	Undetermined	Undetermined	Undetermined	Undetermined	Undetermined	Undetermined	Undetermined	Undetermined	Undetermined	Undetermined	Undetermined
hsa-miR-320-4395388	32.9722	31.9654	33.9811	30.9684	30.9742	31.9998	27.9705	28.9773	28.9634	27.9743	26.7043	27.9684	27.9702	27.9434	27.9726	27.9572	28.9788	28.982	25.9499	26.9829	26.9593	26.9815	25.9616	25.9441
hsa-miR-320B-002844	Undetermined	Undetermined	Undetermined	Undetermined	Undetermined	Undetermined	Undetermined	Undetermined	Undetermined	Undetermined	Undetermined	Undetermined	Undetermined	Undetermined	Undetermined	Undetermined	Undetermined	Undetermined	Undetermined	Undetermined	Undetermined	Undetermined	Undetermined	Undetermined
hsa-miR-323-3p-4395338	33.0422	32.9415	Undetermined	33.0148	32.9969	33.0073	32.9491	32.9588	33.0374	32.9819	38.0562	32.059	31.9975	31.9612	32.9911	33.0026	32.0065	32.0023	34.0352	33.9968	33.965	34.0597	33.9519	34.0717
hsa-miR-32-4395220	Undetermined	Undetermined	Undetermined	Undetermined	Undetermined	Undetermined	Undetermined	Undetermined	Undetermined	Undetermined	Undetermined	Undetermined	Undetermined	Undetermined	Undetermined	Undetermined	Undetermined	Undetermined	Undetermined	Undetermined	Undetermined	Undetermined	36.9581	Undetermined
hsa-miR-324-3p-4395272	Undetermined	35.9594	35.968	35.9835	Undetermined	Undetermined	35.9896	34.9679	35.0036	33.9835	36.6734	35.9747	32.9758	32.9505	32.9598	32.9688	31.9629	31.9685	32.9856	31.964	32.9765	32.9914	31.9724	32.9587
hsa-miR-324-5p-4373052	Undetermined	Undetermined	Undetermined	Undetermined	Undetermined	Undetermined	29.9387	30.9425	31.9471	30.9627	30.0071	30.9571	32.9571	33.971	32.9417	32.9605	32.9776	33.9834	31.9524	33.9716	33.9584	33.9595	32.9554	33.9693
hsa-miR-325-4373051	Undetermined	Undetermined	Undetermined	Undetermined	Undetermined	Undetermined	Undetermined	Undetermined	Undetermined	Undetermined	Undetermined	Undetermined	Undetermined	Undetermined	Undetermined	Undetermined	Undetermined	Undetermined	Undetermined	Undetermined	Undetermined	Undetermined	Undetermined	Undetermined
hsa-miR-326-4373050	Undetermined	Undetermined	Undetermined	Undetermined	Undetermined	Undetermined	Undetermined	Undetermined	Undetermined	Undetermined	Undetermined	Undetermined	36.0247	Undetermined	Undetermined	Undetermined	Undetermined	Undetermined	Undetermined	34.9975	36.0517	33.8478	Undetermined	35.9717
hsa-miR-328-4373049	32.9809	31.9819	32.9634	30.9971	29.9979	30.9954	26.9779	27.9969	27.0062	25.9785	25.6226	26.9829	30.9824	30.9863	31.0036	30.9928	30.9782	30.9866	29.9885	29.985	30.0003	29.99	29.9939	29.9826
hsa-miR-329-4373191	Undetermined	36.9487	35.9673	Undetermined	Undetermined	Undetermined	Undetermined	Undetermined	Undetermined	Undetermined	Undetermined	Undetermined	Undetermined	Undetermined	Undetermined	Undetermined	Undetermined	Undetermined	Undetermined	Undetermined	Undetermined	Undetermined	Undetermined	Undetermined
hsa-miR-330-3p-4373047	Undetermined	34.9485	Undetermined	33.9791	Undetermined	Undetermined	33.0045	Undetermined	35.9589	36.0373	39.2931	36.0236	36.0056	Undetermined	Undetermined	Undetermined	36.1165	Undetermined	34.0177	35.0201	36.053	36.0379	33.874	35.9922
hsa-miR-330-5p-4395341	Undetermined	Undetermined	Undetermined	Undetermined	Undetermined	Undetermined	Undetermined	Undetermined	Undetermined	Undetermined	Undetermined	Undetermined	Undetermined	Undetermined	Undetermined	Undetermined	Undetermined	Undetermined	35.9631	Undetermined	Undetermined	35.9821	Undetermined	Undetermined
hsa-miR-331-3p-4373046	32.0016	34.0873	32.9965	32.9136	32.9852	32.9593	30.9987	29.9859	29.9582	30.9711	30.6311	31.9735	29.9808	31.0118	29.9646	29.9745	30.0039	30.0083	27.9555	28.9902	28.9427	28.9798	28.9795	28.9999
hsa-miR-331-5p-4395344	Undetermined	Undetermined	Undetermined	Undetermined	Undetermined	Undetermined	Undetermined	Undetermined	Undetermined	Undetermined	Undetermined	35.9897	33.0135	Undetermined	35.9431	Undetermined	33.9137	Undetermined	31.9974	Undetermined	35.9995	Undetermined	32.9974	33.0436
hsa-miR-335#-002185	31.9518	Undetermined	Undetermined	31.9751	32.0305	Undetermined	30.956	Undetermined	Undetermined	31.085	Undetermined	31.9229	35.9977	Undetermined	33.9726	34.9973	34.9979	33.967	33.9881	34.9724	Undetermined	34.9878	34.9836	Undetermined
hsa-miR-335-4373045	35.9765	34.9538	36.0042	35.9657	34.9251	34.9428	32.995	Undetermined	35.9511	31.9804	31.2228	33.9911	35.9802	34.9935	34.9673	34.9562	36.9502	35.9789	Undetermined	35.9755	35.947	Undetermined	Undetermined	35.9409
hsa-miR-337-3p-002157	Undetermined	31.9783	Undetermined	Undetermined	Undetermined	Undetermined	Undetermined	Undetermined	Undetermined	Undetermined	Undetermined	Undetermined	Undetermined	Undetermined	35.9926	36.0513	35.0201	33.987	Undetermined	Undetermined	Undetermined	Undetermined	Undetermined	Undetermined
hsa-miR-337-5p-4395267	Undetermined	Undetermined	Undetermined	Undetermined	Undetermined	Undetermined	Undetermined	Undetermined	Undetermined	Undetermined	Undetermined	Undetermined	35.9986	Undetermined	35.9781	Undetermined	Undetermined	35.9821	Undetermined	Undetermined	Undetermined	Undetermined	Undetermined	Undetermined
hsa-miR-338-3p-4395363	Undetermined	Undetermined	Undetermined	Undetermined	Undetermined	Undetermined	Undetermined	Undetermined	Undetermined	Undetermined	Undetermined	Undetermined	Undetermined	Undetermined	Undetermined	Undetermined	Undetermined	Undetermined	36.0129	Undetermined	Undetermined	Undetermined	Undetermined	Undetermined
hsa-miR-338-5P-002658	Undetermined	36.0528	Undetermined	35.9399	Undetermined	Undetermined	33.1973	Undetermined	35.1073	Undetermined	Undetermined	Undetermined	Undetermined	Undetermined	Undetermined	Undetermined	Undetermined	Undetermined	Undetermined	36.0929	37.0647	Undetermined	Undetermined	35.0138
hsa-miR-339-3p-4395295	Undetermined	Undetermined	Undetermined	36.0155	34.9902	Undetermined	34.9836	33.9683	33.9675	32.9922	31.972	32.9858	35.0289	33.9775	34.0096	33.0117	34.1163	34.0197	30.9803	30.993	30.964	30.9994	30.9943	30.9673
hsa-miR-339-5p-4395368	Undetermined	Undetermined	Undetermined	Undetermined	Undetermined	Undetermined	32.9884	Undetermined	Undetermined	Undetermined	37.2123	Undetermined	Undetermined	Undetermined	Undetermined	Undetermined	Undetermined	Undetermined	34.0099	35.9888	36.048	34.0442	35.9793	36.0493
hsa-miR-33a#-002136	Undetermined	36.0105	Undetermined	Undetermined	33.9069	Undetermined	Undetermined	36.0009	36.0451	34.9852	Undetermined	Undetermined	Undetermined	Undetermined	Undetermined	Undetermined	Undetermined	Undetermined	33.9939	35.9694	36.0222	Undetermined	33.9851	34.9652
hsa-miR-33a-002135	Undetermined	Undetermined	Undetermined	Undetermined	Undetermined	Undetermined	Undetermined	Undetermined	Undetermined	Undetermined	Undetermined	Undetermined	Undetermined	Undetermined	Undetermined	Undetermined	Undetermined	Undetermined	Undetermined	Undetermined	Undetermined	Undetermined	Undetermined	Undetermined
hsa-miR-33b-4395196	Undetermined	Undetermined	Undetermined	Undetermined	Undetermined	Undetermined	Undetermined	Undetermined	Undetermined	Undetermined	Undetermined	Undetermined	Undetermined	Undetermined	Undetermined	Undetermined	Undetermined	Undetermined	Undetermined	Undetermined	Undetermined	Undetermined	Undetermined	Undetermined
hsa-miR-340#-002259	Undetermined	Undetermined	Undetermined	Undetermined	Undetermined	Undetermined	33.9965	32.9695	34.9722	35.9439	Undetermined	33.0019	36.9495	35.9756	35.9289	35.9843	34.9768	Undetermined	31.9451	32.0048	31.9768	31.9703	30.972	31.9642
hsa-miR-340-4395369	Undetermined	Undetermined	Undetermined	Undetermined	Undetermined	Undetermined	34.9476	35.9805	35.9748	34.9709	33.2989	35.9812	36.9542	Undetermined	35.9633	Undetermined	35.9806	35.9899	33.9768	32.9763	33.9674	34.9618	33.9812	34.9893
hsa-miR-342-3p-4395371	32.9911	31.9619	33.9798	28.9627	27.977	29.0136	23.9676	23.9746	23.9753	23.9826	22.965	23.9514	29.9802	29.9651	29.974	29.9963	29.9961	29.9714	23.9745	23.9636	24.9645	24.9734	23.9832	23.9593
hsa-miR-342-5p-4395258	Undetermined	Undetermined	Undetermined	Undetermined	Undetermined	Undetermined	Undetermined	Undetermined	Undetermined	Undetermined	Undetermined	Undetermined	Undetermined	Undetermined	Undetermined	Undetermined	Undetermined	Undetermined	Undetermined	33.9072	Undetermined	33.0243	Undetermined	Undetermined
hsa-miR-345-4395297	36.9875	34.989	34.9685	31.9598	31.9788	31.9639	32.9546	33.9791	32.9786	30.9556	30.4257	31.9686	31.9688	31.9553	31.962	30.9544	30.9661	30.9701	29.9712	29.9661	29.9477	30.9712	30.9794	29.9565
hsa-miR-346-4373038	Undetermined	Undetermined	Undetermined	Undetermined	Undetermined	Undetermined	Undetermined	Undetermined	35.964	Undetermined	Undetermined	Undetermined	Undetermined	Undetermined	Undetermined	Undetermined	Undetermined	Undetermined	Undetermined	Undetermined	Undetermined	Undetermined	Undetermined	Undetermined
hsa-miR-34a#-002316	36.0007	33.9819	35.9734	Undetermined	Undetermined	34.9851	32.9935	34.9699	35.9782	32.9795	Undetermined	Undetermined	35.977	36.9395	34.9811	35.9943	35.9786	33.9944	Undetermined	Undetermined	Undetermined	36.9864	Undetermined	Undetermined
hsa-miR-34a-4395168	32.978	33.9544	30.9899	32.0025	29.9875	30.972	32.983	29.0437	31.9942	32.011	31.4358	30.9649	29.9618	30.9807	29.9712	29.9705	29.9759	29.9637	31.9938	31.9976	33.0293	31.9791	32.0419	31.9644
hsa-miR-34b-000427	Undetermined	Undetermined	Undetermined	Undetermined	Undetermined	Undetermined	Undetermined	Undetermined	35.9722	35.9858	Undetermined	33.9614	36.9354	Undetermined	Undetermined	Undetermined	Undetermined	Undetermined	Undetermined	Undetermined	Undetermined	35.9612	35.9531	35.9943
hsa-miR-34b-002102	Undetermined	27.8637	Undetermined	Undetermined	Undetermined	Undetermined	Undetermined	Undetermined	Undetermined	25.0839	Undetermined	Undetermined	34.9566	33.0596	33.9394	33.0201	33.0029	33.9291	30.9606	31.9424	31.9995	31.9819	31.9787	31.9838
hsa-miR-34c-5p-4373036	Undetermined	Undetermined	Undetermined	Undetermined	33.9944	Undetermined	33.9799	33.9852	34.9897	33.9782	32.8342	32.0128	Undetermined	Undetermined	Undetermined	Undetermined	Undetermined	Undetermined	35.9892	36.0236	33.9792	36.0826	36.0124	36.0457
hsa-miR-361-3p-002116	Undetermined	Undetermined	Undetermined	Undetermined	Undetermined	Undetermined	Undetermined	Undetermined	Undetermined	Undetermined	Undetermined	Undetermined	Undetermined	Undetermined	31.9605	32.0492	33.9054	Undetermined	30.9913	32.0471	Undetermined	31.0424	30.8849	Undetermined
hsa-miR-361-5p-4373035	Undetermined	Undetermined	36.8425	Undetermined	Undetermined	36.0708	33.0037	Undetermined	35.9687	35.9765	32.7871	36.0208	36.033	35.9998	35.9439	36.951	36.0013	Undetermined	34.972	36.0296	35.9827	35.9843	36.0066	36.0114
hsa-miR-362-3p-4395228	Undetermined	Undetermined	Undetermined	Undetermined	Undetermined	Undetermined	34.9883	Undetermined	Undetermined	Undetermined	Undetermined	35.9737	Undetermined	Undetermined	Undetermined	Undetermined	36.9516	Undetermined	Undetermined	Undetermined	Undetermined	Undetermined	Undetermined	35.9353
hsa-miR-362-5p-4378092	Undetermined	Undetermined	Undetermined	Undetermined	Undetermined	Undetermined	Undetermined	Undetermined	Undetermined	35.9764	Undetermined	Undetermined	34.0058	32.9914	32.9975	33.9768	32.9807	32.9518	30.9946	30.968	31.9707	31.9913	30.9795	30.9724
hsa-miR-363#-001283	Undetermined	Undetermined	Undetermined	Undetermined	Undetermined	Undetermined	Undetermined	Undetermined	Undetermined	32.0061	Undetermined	Undetermined	Undetermined	Undetermined	Undetermined	Undetermined	Undetermined	Undetermined	Undetermined	Undetermined	Undetermined	Undetermined	Undetermined	Undetermined
hsa-miR-363-4378090	Undetermined	Undetermined	Undetermined	36.0214	Undetermined	Undetermined	Undetermined	Undetermined	Undetermined	33.8749	Undetermined	33.9904	Undetermined	Undetermined	36.0186	Undetermined	Undetermined	Undetermined	36	Undetermined	Undetermined	36.0032	36.0002	Undetermined
hsa-miR-365-4373194	30.9922	31.9877	31.0037	31.0013	29.9842	29.9813	28.9434	28.9571	27.9616	26.9463	26.9371	26.954	29.0029	28.9793	28.9958	27.9433	27.9533	28.9987	28.9917	29.9869	29.9901	28.9789	28.9891	28.9777
hsa-miR-367#-002121	Undetermined	Undetermined	Undetermined	Undetermined	Undetermined	Undetermined	Undetermined	Undetermined	Undetermined	Undetermined	Undetermined	Undetermined	Undetermined	Undetermined	Undetermined	Undetermined	Undetermined	Undetermined	Undetermined	Undetermined	Undetermined	Undetermined	Undetermined	Undetermined
hsa-miR-367-4373034	Undetermined	Undetermined	Undetermined	Undetermined	Undetermined	Undetermined	Undetermined	Undetermined	Undetermined	Undetermined	35.3646	35.9653	Undetermined	Undetermined	Undetermined	Undetermined	37.0445	Undetermined	36.9474	Undetermined	Undetermined	Undetermined	37.0753	Undetermined
hsa-miR-369-3p-4373032	Undetermined	Undetermined	Undetermined	Undetermined	Undetermined	Undetermined	Undetermined	Undetermined	Undetermined	Undetermined	Undetermined	Undetermined	Undetermined	Undetermined	Undetermined	Undetermined	Undetermined	Undetermined	Undetermined	Undetermined	Undetermined	Undetermined	Undetermined	Undetermined
hsa-miR-369-5p-4373195	Undetermined	Undetermined	Undetermined	Undetermined	Undetermined	Undetermined	Undetermined	Undetermined	Undetermined	Undetermined	Undetermined	37.0244	36.9945	Undetermined	Undetermined	Undetermined	Undetermined	Undetermined	Undetermined	Undetermined	Undetermined	Undetermined	Undetermined	Undetermined
hsa-miR-370-4395386	Undetermined	Undetermined	Undetermined	Undetermined	Undetermined	35.9726	Undetermined	Undetermined	Undetermined	Undetermined	Undetermined	Undetermined	Undetermined	33.9174	33.0344	35.0272	Undetermined	32.9774	Undetermined	Undetermined	Undetermined	Undetermined	Undetermined	Undetermined
hsa-miR-371-3p-4395235	Undetermined	Undetermined	Undetermined	Undetermined	Undetermined	Undetermined	Undetermined	Undetermined	Undetermined	Undetermined	Undetermined	Undetermined	Undetermined	Undetermined	Undetermined	Undetermined	Undetermined	Undetermined	Undetermined	Undetermined	Undetermined	Undetermined	Undetermined	Undetermined
hsa-miR-372-4373029	Undetermined	Undetermined	Undetermined	Undetermined	Undetermined	Undetermined	Undetermined	Undetermined	Undetermined	Undetermined	Undetermined	32.9744	Undetermined	Undetermined	Undetermined	Undetermined	Undetermined	Undetermined	Undetermined	Undetermined	Undetermined	Undetermined	Undetermined	Undetermined
hsa-miR-373-4378073	Undetermined	Undetermined	Undetermined	36.965	Undetermined	Undetermined	Undetermined	Undetermined	Undetermined	35.9723	Undetermined	Undetermined	Undetermined	Undetermined	Undetermined	Undetermined	Undetermined	37.0204	Undetermined	Undetermined	Undetermined	Undetermined	36.0012	36.0224
hsa-miR-374a#-002125	Undetermined	Undetermined	Undetermined	Undetermined	Undetermined	Undetermined	Undetermined	Undetermined	Undetermined	Undetermined	Undetermined	Undetermined	Undetermined	Undetermined	Undetermined	Undetermined	Undetermined	Undetermined	Undetermined	Undetermined	Undetermined	Undetermined	Undetermined	Undetermined
hsa-miR-374a-4373028	Undetermined	36.971	Undetermined	37.1193	37.0128	Undetermined	35.9869	32.9711	33.9633	35.9737	32.6861	Undetermined	34.9581	33.9747	35.9708	33.9702	35.9941	34.9642	32.9775	31.9492	32.9632	33.9519	32.9804	32.9776
hsa-miR-374b#-002391	Undetermined	Undetermined	Undetermined	Undetermined	Undetermined	Undetermined	Undetermined	Undetermined	Undetermined	Undetermined	Undetermined	Undetermined	Undetermined	Undetermined	Undetermined	Undetermined	Undetermined	Undetermined	Undetermined	Undetermined	Undetermined	Undetermined	Undetermined	Undetermined
hsa-miR-374b-4381045	Undetermined	Undetermined	Undetermined	Undetermined	Undetermined	33.9787	33.9915	33.9977	Undetermined	33.0061	32.1228	Undetermined	29.959	30.9686	30.9974	30.9799	30.9806	29.959	28.9666	28.9405	29.9736	29.9694	28.948	28.9706
hsa-miR-375-4373027	Undetermined	Undetermined	Undetermined	Undetermined	34.9973	Undetermined	Undetermined	Undetermined	Undetermined	Undetermined	38.1635	35.9706	Undetermined	Undetermined	Undetermined	Undetermined	Undetermined	Undetermined	Undetermined	Undetermined	Undetermined	Undetermined	Undetermined	35.9591
hsa-miR-376a#-002127	Undetermined	Undetermined	Undetermined	Undetermined	Undetermined	Undetermined	Undetermined	Undetermined	Undetermined	Undetermined	Undetermined	Undetermined	Undetermined	Undetermined	Undetermined	Undetermined	Undetermined	Undetermined	Undetermined	Undetermined	Undetermined	Undetermined	Undetermined	Undetermined
hsa-miR-376a-4373026	Undetermined	37.1897	36.9991	Undetermined	35.9568	Undetermined	Undetermined	18.0788	35.9134	35.9606	27.1663	Undetermined	35.9843	37.018	34.9912	36.0245	35.971	35.9825	26.0313	27.0448	25.8896	26.1298	Undetermined	27.0276
hsa-miR-376b-4373196	Undetermined	Undetermined	Undetermined	Undetermined	Undetermined	Undetermined	Undetermined	Undetermined	Undetermined	Undetermined	Undetermined	Undetermined	Undetermined	Undetermined	Undetermined	Undetermined	Undetermined	Undetermined	Undetermined	Undetermined	Undetermined	Undetermined	Undetermined	Undetermined
hsa-miR-376c-4395233	35.9923	35.9795	Undetermined	35.9861	35.9907	Undetermined	Undetermined	Undetermined	Undetermined	Undetermined	Undetermined	Undetermined	35.9918	35.9876	35.9902	32.974	34.9923	33.9906	Undetermined	Undetermined	Undetermined	Undetermined	Undetermined	Undetermined
hsa-miR-377#-002128	Undetermined	Undetermined	Undetermined	Undetermined	Undetermined	Undetermined	Undetermined	Undetermined	Undetermined	Undetermined	Undetermined	Undetermined	Undetermined	Undetermined	Undetermined	Undetermined	Undetermined	Undetermined	Undetermined	Undetermined	Undetermined	Undetermined	Undetermined	Undetermined
hsa-miR-377-4373025	Undetermined	Undetermined	Undetermined	Undetermined	Undetermined	Undetermined	Undetermined	Undetermined	Undetermined	Undetermined	Undetermined	Undetermined	Undetermined	Undetermined	Undetermined	Undetermined	Undetermined	Undetermined	Undetermined	Undetermined	Undetermined	Undetermined	Undetermined	Undetermined
hsa-miR-378-000567	36.0339	Undetermined	36.0046	36.0144	Undetermined	33.9846	33.9995	33.9866	33.9918	31.9965	31.9903	30.968	32.9528	32.9723	31.9676	32.9622	31.9613	31.9688	33.9698	33.9638	32.9679	33.9478	33.9669	32.9693
hsa-miR-378-002243	29.954	32.0085	29.9706	30.9855	28.9767	35.981	28.9561	26.9523	26.9474	25.962	30.9265	32.9602	27.9557	27.9498	27.9528	26.9376	31.0019	30.9428	26.9351	27.945	31.9956	27.9704	26.9313	26.9295
hsa-miR-379-4373349	Undetermined	Undetermined	33.9726	Undetermined	Undetermined	Undetermined	Undetermined	Undetermined	Undetermined	Undetermined	35.8204	Undetermined	32.9836	Undetermined	32.9981	34.0062	32.9953	35.9938	Undetermined	Undetermined	Undetermined	Undetermined	Undetermined	Undetermined
hsa-miR-380-4373022	Undetermined	Undetermined	Undetermined	Undetermined	Undetermined	Undetermined	Undetermined	Undetermined	Undetermined	Undetermined	Undetermined	Undetermined	Undetermined	Undetermined	Undetermined	Undetermined	Undetermined	Undetermined	Undetermined	Undetermined	Undetermined	Undetermined	Undetermined	Undetermined
hsa-miR-380-5p-000570	Undetermined	35.9747	Undetermined	Undetermined	Undetermined	Undetermined	Undetermined	36.066	36.0951	36.001	Undetermined	34.0169	35.9237	35.9866	35.901	34.9304	34.9718	36.0928	33.9064	35.9663	36.0338	33.9935	33.9042	34.0128
hsa-miR-381-4373020	Undetermined	Undetermined	Undetermined	Undetermined	Undetermined	Undetermined	Undetermined	Undetermined	Undetermined	Undetermined	Undetermined	Undetermined	Undetermined	Undetermined	Undetermined	Undetermined	Undetermined	Undetermined	Undetermined	Undetermined	Undetermined	37.0398	Undetermined	Undetermined
hsa-miR-382-4373019	Undetermined	Undetermined	32.0192	Undetermined	35.9929	35.8988	Undetermined	Undetermined	Undetermined	Undetermined	Undetermined	Undetermined	32.0089	35.0637	32.0497	32.9834	32.0115	35.9933	Undetermined	Undetermined	Undetermined	Undetermined	Undetermined	Undetermined
hsa-miR-383-4373018	Undetermined	34.9521	Undetermined	Undetermined	Undetermined	Undetermined	Undetermined	Undetermined	Undetermined	Undetermined	Undetermined	Undetermined	Undetermined	Undetermined	Undetermined	Undetermined	Undetermined	Undetermined	Undetermined	Undetermined	Undetermined	Undetermined	Undetermined	Undetermined
hsa-miR-384-4373017	Undetermined	Undetermined	Undetermined	Undetermined	Undetermined	Undetermined	Undetermined	Undetermined	Undetermined	Undetermined	Undetermined	Undetermined	Undetermined	Undetermined	Undetermined	Undetermined	Undetermined	Undetermined	Undetermined	Undetermined	Undetermined	Undetermined	Undetermined	Undetermined
hsa-miR-409-3p-002332	33.0205	30.9404	34.0493	36.037	33.0149	31.9951	33.0094	34.0363	33.0086	35.9467	33.0065	33.9885	31.9682	30.9723	30.974	31.999	30.9555	30.9976	Undetermined	Undetermined	Undetermined	Undetermined	Undetermined	Undetermined
hsa-miR-409-5p-4395442	Undetermined	Undetermined	Undetermined	Undetermined	Undetermined	Undetermined	Undetermined	Undetermined	Undetermined	Undetermined	Undetermined	Undetermined	Undetermined	Undetermined	33.9971	Undetermined	33.9702	Undetermined	Undetermined	Undetermined	Undetermined	Undetermined	Undetermined	Undetermined
hsa-miR-410-4378093	Undetermined	35.0174	Undetermined	Undetermined	36.0387	Undetermined	Undetermined	36.0215	Undetermined	Undetermined	Undetermined	Undetermined	Undetermined	35.9779	36.0005	35.9577	35.9518	35.9821	Undetermined	Undetermined	35.9793	Undetermined	Undetermined	Undetermined
hsa-miR-411#-002238	Undetermined	Undetermined	Undetermined	Undetermined	Undetermined	Undetermined	Undetermined	Undetermined	Undetermined	Undetermined	Undetermined	Undetermined	Undetermined	Undetermined	Undetermined	Undetermined	Undetermined	35.9734	Undetermined	Undetermined	Undetermined	Undetermined	Undetermined	Undetermined
hsa-miR-411-4381013	Undetermined	Undetermined	Undetermined	35.9599	35.9855	36.9943	35.9625	35.9668	Undetermined	Undetermined	Undetermined	Undetermined	35.967	35.9546	35.9761	33.969	33.9656	33.9705	Undetermined	Undetermined	Undetermined	Undetermined	Undetermined	Undetermined
hsa-miR-412-4373199	Undetermined	Undetermined	Undetermined	Undetermined	Undetermined	Undetermined	Undetermined	Undetermined	Undetermined	Undetermined	Undetermined	Undetermined	Undetermined	Undetermined	Undetermined	Undetermined	Undetermined	Undetermined	Undetermined	Undetermined	Undetermined	Undetermined	Undetermined	Undetermined
hsa-miR-422a-4395408	Undetermined	Undetermined	18.061	Undetermined	18.9001	17.9435	Undetermined	18.8863	Undetermined	37.0123	24.2272	36.9508	31.9453	33.0018	32	33.002	32.9825	32.9825	30.9865	31.9881	33.9952	32.9926	31.9897	31.981
hsa-miR-423-5p-4395451	33.9986	33.985	35.982	32.9732	33.9818	34.9928	30.9664	30.9819	30.9778	28.9647	29.6637	29.9671	32.9749	32.9697	34.9703	36.0014	32.9757	32.9556	31.9651	31.9726	32.9965	32.9968	31.9555	31.9906
hsa-miR-424#-002309	36.0007	36.1105	Undetermined	Undetermined	Undetermined	33.9987	35.9572	32.0167	32.9727	30.9642	31.9863	30.9924	33.0057	32.999	32.9469	33.9344	31.9705	32.9271	32.0089	31.9781	33.0086	32.0059	32.0081	32.9717
hsa-miR-424-4373201	Undetermined	Undetermined	Undetermined	Undetermined	Undetermined	Undetermined	Undetermined	Undetermined	35.988	35.9677	Undetermined	Undetermined	35.9841	Undetermined	37.0307	Undetermined	36.9935	35.9774	34.9888	33.9832	34.9668	35.9612	32.9727	33.9794
hsa-miR-425#-002302	Undetermined	Undetermined	Undetermined	33.9861	35.9931	35.9799	31.9782	34.9847	34.0009	33.9922	33.9853	32.9856	35.9924	36.979	35.9901	36.0268	35.9716	35.9869	31.9807	32.9869	32.9795	33.9816	33.9721	33.9959
hsa-miR-425-4380926	Undetermined	Undetermined	Undetermined	31.0193	29.0963	28.9853	27.9932	28.02	28.0104	26.943	28.7236	27.9513	31.0324	29.9929	29.9996	30.0444	31.0262	30.9775	26.9522	27.971	27.9747	27.0035	26.9708	26.9699
hsa-miR-429-4373203	Undetermined	Undetermined	Undetermined	Undetermined	Undetermined	Undetermined	Undetermined	Undetermined	Undetermined	Undetermined	Undetermined	Undetermined	Undetermined	Undetermined	Undetermined	Undetermined	Undetermined	Undetermined	Undetermined	36.9787	37.0443	35.9419	35.9793	Undetermined
hsa-miR-431#-002312	Undetermined	Undetermined	Undetermined	Undetermined	Undetermined	Undetermined	Undetermined	Undetermined	Undetermined	Undetermined	Undetermined	Undetermined	Undetermined	Undetermined	Undetermined	Undetermined	Undetermined	Undetermined	Undetermined	Undetermined	Undetermined	Undetermined	Undetermined	Undetermined
hsa-miR-431-4395173	Undetermined	Undetermined	Undetermined	Undetermined	Undetermined	Undetermined	Undetermined	Undetermined	Undetermined	Undetermined	Undetermined	Undetermined	Undetermined	Undetermined	Undetermined	Undetermined	Undetermined	Undetermined	Undetermined	Undetermined	Undetermined	Undetermined	Undetermined	Undetermined
hsa-miR-432#-001027	Undetermined	Undetermined	Undetermined	Undetermined	36.0054	Undetermined	Undetermined	Undetermined	Undetermined	Undetermined	Undetermined	Undetermined	35.0172	33.9394	32.9869	32.9696	33.0254	32.9739	31.994	31.96	31.9227	31.9837	31.9385	31.942
hsa-miR-432-001026	Undetermined	Undetermined	Undetermined	33.1092	Undetermined	Undetermined	32.0698	Undetermined	Undetermined	Undetermined	Undetermined	Undetermined	33.9738	36.0011	Undetermined	Undetermined	35.9761	35.0124	Undetermined	Undetermined	Undetermined	Undetermined	Undetermined	Undetermined
hsa-miR-433-4373205	Undetermined	36.0763	Undetermined	Undetermined	Undetermined	Undetermined	Undetermined	35.999	Undetermined	Undetermined	Undetermined	36.0147	33.9728	33.9465	33.9951	34.0957	Undetermined	33.9875	36.0263	Undetermined	Undetermined	Undetermined	Undetermined	Undetermined
hsa-miR-448-4373206	Undetermined	Undetermined	Undetermined	Undetermined	Undetermined	Undetermined	Undetermined	Undetermined	Undetermined	Undetermined	Undetermined	Undetermined	Undetermined	Undetermined	Undetermined	Undetermined	Undetermined	Undetermined	Undetermined	Undetermined	Undetermined	Undetermined	Undetermined	Undetermined
hsa-miR-449a-4373207	Undetermined	Undetermined	Undetermined	Undetermined	Undetermined	Undetermined	Undetermined	Undetermined	Undetermined	Undetermined	Undetermined	Undetermined	Undetermined	35.977	Undetermined	Undetermined	Undetermined	35.9239	33.9542	35.9437	35.9603	Undetermined	34.9478	35.9606
hsa-miR-449b-4381011	Undetermined	Undetermined	Undetermined	Undetermined	Undetermined	Undetermined	Undetermined	Undetermined	35.9809	Undetermined	34.3523	Undetermined	Undetermined	Undetermined	Undetermined	32.9687	Undetermined	34.0393	Undetermined	Undetermined	36.0119	36.9715	Undetermined	33.0043
hsa-miR-450a-4395414	Undetermined	Undetermined	Undetermined	Undetermined	Undetermined	Undetermined	Undetermined	Undetermined	34.9947	Undetermined	Undetermined	Undetermined	36.9753	Undetermined	Undetermined	Undetermined	Undetermined	Undetermined	35.942	34.9786	Undetermined	35.9738	34.9705	35.9776
hsa-miR-450b-3p-4395319	Undetermined	Undetermined	Undetermined	Undetermined	Undetermined	Undetermined	Undetermined	Undetermined	Undetermined	Undetermined	36.8511	Undetermined	Undetermined	Undetermined	Undetermined	Undetermined	Undetermined	Undetermined	Undetermined	Undetermined	Undetermined	Undetermined	Undetermined	Undetermined
hsa-miR-450b-5p-4395318	Undetermined	Undetermined	Undetermined	35.977	Undetermined	Undetermined	Undetermined	Undetermined	Undetermined	Undetermined	Undetermined	Undetermined	Undetermined	Undetermined	Undetermined	Undetermined	Undetermined	Undetermined	Undetermined	Undetermined	Undetermined	37.0429	36.968	Undetermined
hsa-miR-451-4373360	Undetermined	34.9519	31.9652	32.96	32.9565	31.9379	31.9662	30.9508	30.959	30.973	29.9457	32.9678	Undetermined	Undetermined	Undetermined	Undetermined	Undetermined	Undetermined	Undetermined	35.985	Undetermined	Undetermined	Undetermined	Undetermined
hsa-miR-452#-002330	Undetermined	Undetermined	Undetermined	Undetermined	Undetermined	Undetermined	Undetermined	Undetermined	Undetermined	Undetermined	Undetermined	Undetermined	Undetermined	Undetermined	Undetermined	Undetermined	Undetermined	Undetermined	Undetermined	Undetermined	Undetermined	Undetermined	Undetermined	Undetermined
hsa-miR-452-4395440	Undetermined	Undetermined	Undetermined	Undetermined	35.9523	Undetermined	Undetermined	Undetermined	Undetermined	Undetermined	Undetermined	Undetermined	36.0175	35.0009	34.9922	33.9431	35.9808	33.9832	Undetermined	Undetermined	Undetermined	Undetermined	Undetermined	35.975
hsa-miR-453-4395429	Undetermined	Undetermined	Undetermined	Undetermined	Undetermined	Undetermined	Undetermined	Undetermined	Undetermined	Undetermined	Undetermined	Undetermined	Undetermined	Undetermined	Undetermined	Undetermined	Undetermined	Undetermined	Undetermined	Undetermined	Undetermined	Undetermined	Undetermined	Undetermined
hsa-miR-454#-001996	Undetermined	Undetermined	Undetermined	Undetermined	Undetermined	Undetermined	Undetermined	35.9965	36.9552	35.9443	36.9968	37.0263	Undetermined	Undetermined	Undetermined	Undetermined	Undetermined	Undetermined	37.077	37.011	35.9719	36.9907	37.0546	Undetermined
hsa-miR-454-4395434	Undetermined	Undetermined	Undetermined	Undetermined	Undetermined	Undetermined	33.9823	Undetermined	Undetermined	Undetermined	26.2233	Undetermined	18.064	Undetermined	19.0967	Undetermined	19.9793	Undetermined	34.9903	36.0037	36.0123	36.0298	36.0236	35.9431
hsa-miR-455-3p-4395355	Undetermined	Undetermined	Undetermined	35.9607	35.9609	Undetermined	32.9867	Undetermined	32.9817	Undetermined	Undetermined	Undetermined	31.979	31.976	30.9549	30.9673	30.9607	31.9661	32.0006	31.972	32.9775	32.9668	31.957	32.989
hsa-miR-455-5p-4378098	Undetermined	36.9558	Undetermined	35.9674	35.9639	Undetermined	35.9772	33.9668	35.9742	Undetermined	Undetermined	Undetermined	33.9576	36.0333	35.0032	36.0135	33.9775	32.9629	33.9881	33.9961	33.9809	32.9773	32.9618	33.9977
hsa-miR-483-3p-002339	Undetermined	Undetermined	Undetermined	Undetermined	Undetermined	Undetermined	Undetermined	Undetermined	Undetermined	Undetermined	Undetermined	Undetermined	Undetermined	Undetermined	31.0857	31.0594	Undetermined	Undetermined	Undetermined	Undetermined	Undetermined	Undetermined	Undetermined	Undetermined
hsa-miR-483-5p-4395449	Undetermined	Undetermined	Undetermined	Undetermined	35.0187	35.9385	Undetermined	28.998	28.9824	27.9735	28.2776	28.9609	36.0035	37.0461	Undetermined	35.9782	35.9796	35.9899	29.9907	29.9825	31.9743	30.0137	29.9477	29.9754
hsa-miR-484-4381032	32.9932	32.9713	33.9771	30.9686	30.9664	30.9841	27.9915	27.9679	28.971	26.9776	26.1609	27.971	28.9712	28.9603	28.9772	28.9804	28.9743	28.9805	24.9527	25.9679	26.9983	25.9804	25.9763	25.9712
hsa-miR-485-3p-4378095	Undetermined	Undetermined	Undetermined	34.0502	Undetermined	Undetermined	35.0369	Undetermined	Undetermined	Undetermined	Undetermined	Undetermined	34.9855	33.9622	33.9597	33.999	33.9715	33.9794	35.9829	34.9788	35.975	Undetermined	36.0037	36.0166
hsa-miR-485-5p-4373212	Undetermined	Undetermined	Undetermined	Undetermined	Undetermined	Undetermined	Undetermined	Undetermined	Undetermined	Undetermined	Undetermined	Undetermined	Undetermined	Undetermined	Undetermined	Undetermined	Undetermined	Undetermined	Undetermined	Undetermined	Undetermined	Undetermined	Undetermined	Undetermined
hsa-miR-486-3p-4395204	35.0148	Undetermined	Undetermined	Undetermined	Undetermined	Undetermined	Undetermined	Undetermined	35.0112	Undetermined	Undetermined	Undetermined	Undetermined	Undetermined	Undetermined	Undetermined	Undetermined	Undetermined	31.1389	34.0175	35.0718	36.0548	Undetermined	32.9957
hsa-miR-486-5p-4378096	32.9861	33.9322	25.0928	32.9624	36.0109	36.0663	31.9934	34.007	33.0126	32.9815	31.3456	33.9883	32.9536	34.0254	32.9179	32.9702	Undetermined	33.0695	31.9624	32.9526	33.9685	34.0453	32.9789	32.981
hsa-miR-487a-4378097	Undetermined	Undetermined	Undetermined	Undetermined	Undetermined	Undetermined	Undetermined	Undetermined	Undetermined	Undetermined	Undetermined	Undetermined	29.9631	30.9165	30.0014	30.9279	29.945	30.9265	29.9271	29.9255	30.9588	30.9163	30.9601	29.9129
hsa-miR-487b-4378102	Undetermined	Undetermined	Undetermined	Undetermined	Undetermined	Undetermined	Undetermined	Undetermined	Undetermined	Undetermined	Undetermined	Undetermined	36.006	34.9948	33.9866	33.9761	36.0037	34.0071	Undetermined	Undetermined	Undetermined	Undetermined	Undetermined	Undetermined
hsa-miR-488-001106	Undetermined	Undetermined	Undetermined	Undetermined	Undetermined	Undetermined	Undetermined	Undetermined	Undetermined	Undetermined	Undetermined	Undetermined	Undetermined	Undetermined	Undetermined	Undetermined	Undetermined	Undetermined	Undetermined	Undetermined	Undetermined	Undetermined	Undetermined	Undetermined
hsa-miR-488-4395468	Undetermined	Undetermined	Undetermined	Undetermined	Undetermined	Undetermined	Undetermined	Undetermined	Undetermined	Undetermined	39.4424	Undetermined	Undetermined	Undetermined	Undetermined	Undetermined	Undetermined	Undetermined	Undetermined	31.9516	Undetermined	Undetermined	Undetermined	Undetermined
hsa-miR-489-4395469	Undetermined	Undetermined	Undetermined	Undetermined	Undetermined	Undetermined	Undetermined	Undetermined	Undetermined	Undetermined	Undetermined	Undetermined	36.9617	37.0019	35.9694	35.9693	35.9378	35.9595	34.9758	35.9834	35.9724	35.9514	35.9907	35.9807
hsa-miR-490-3p-4373215	Undetermined	Undetermined	Undetermined	Undetermined	Undetermined	Undetermined	Undetermined	Undetermined	Undetermined	Undetermined	Undetermined	Undetermined	Undetermined	Undetermined	Undetermined	Undetermined	Undetermined	Undetermined	Undetermined	Undetermined	Undetermined	Undetermined	Undetermined	Undetermined
hsa-miR-491-3p-4395471	Undetermined	Undetermined	Undetermined	Undetermined	Undetermined	Undetermined	Undetermined	Undetermined	Undetermined	Undetermined	Undetermined	Undetermined	Undetermined	Undetermined	Undetermined	Undetermined	Undetermined	Undetermined	Undetermined	Undetermined	Undetermined	Undetermined	Undetermined	Undetermined
hsa-miR-491-5p-4381053	Undetermined	Undetermined	Undetermined	34.9626	Undetermined	Undetermined	33.9694	34.9902	35.9718	35.9533	Undetermined	34.9707	33.9658	34.9836	32.9705	32.9735	33.9809	33.9745	30.9497	31.9795	32.9746	32.968	31.9786	31.9681
hsa-miR-492-4373217	Undetermined	Undetermined	Undetermined	Undetermined	Undetermined	Undetermined	Undetermined	Undetermined	Undetermined	Undetermined	Undetermined	Undetermined	Undetermined	Undetermined	Undetermined	Undetermined	Undetermined	Undetermined	Undetermined	Undetermined	Undetermined	Undetermined	Undetermined	Undetermined
hsa-miR-493-4395475	Undetermined	Undetermined	Undetermined	Undetermined	Undetermined	Undetermined	Undetermined	Undetermined	Undetermined	Undetermined	Undetermined	Undetermined	36.8943	37.041	Undetermined	37.0333	35.9733	Undetermined	Undetermined	Undetermined	Undetermined	Undetermined	Undetermined	Undetermined
hsa-miR-494-4395476	36.9743	35.9713	35.9646	Undetermined	35.9817	Undetermined	36.9727	35.9774	34.9906	35.9856	31.6937	34.9699	31.9921	31.9755	31.9647	31.9728	31.9933	31.9823	32.0221	30.9925	33.0218	31.9863	31.9732	30.9479
hsa-miR-495-4381078	32.8973	Undetermined	33.989	Undetermined	34.9902	35.9747	Undetermined	33.9822	33.8759	35.9779	31.9903	Undetermined	34.028	33.9681	34.9778	33.9659	33.9905	33.9939	Undetermined	Undetermined	Undetermined	Undetermined	Undetermined	Undetermined
hsa-miR-496-4386771	Undetermined	Undetermined	Undetermined	Undetermined	Undetermined	Undetermined	Undetermined	Undetermined	Undetermined	Undetermined	Undetermined	Undetermined	Undetermined	Undetermined	Undetermined	Undetermined	Undetermined	Undetermined	Undetermined	Undetermined	Undetermined	Undetermined	Undetermined	Undetermined
hsa-miR-497#-002368	Undetermined	Undetermined	Undetermined	Undetermined	Undetermined	Undetermined	Undetermined	Undetermined	Undetermined	Undetermined	Undetermined	Undetermined	Undetermined	Undetermined	Undetermined	Undetermined	Undetermined	Undetermined	Undetermined	Undetermined	Undetermined	Undetermined	Undetermined	Undetermined
hsa-miR-497-001043	35.9475	Undetermined	Undetermined	Undetermined	32.9715	33.9901	35.9296	Undetermined	Undetermined	Undetermined	32.9708	Undetermined	Undetermined	Undetermined	Undetermined	Undetermined	Undetermined	36.9863	Undetermined	Undetermined	Undetermined	Undetermined	Undetermined	Undetermined
hsa-miR-499-3p-4395538	Undetermined	Undetermined	Undetermined	Undetermined	Undetermined	Undetermined	Undetermined	Undetermined	Undetermined	Undetermined	Undetermined	Undetermined	Undetermined	Undetermined	Undetermined	Undetermined	Undetermined	Undetermined	Undetermined	Undetermined	Undetermined	Undetermined	Undetermined	Undetermined
hsa-miR-499-5p-4381047	Undetermined	Undetermined	Undetermined	Undetermined	Undetermined	Undetermined	Undetermined	Undetermined	Undetermined	Undetermined	Undetermined	Undetermined	Undetermined	Undetermined	Undetermined	Undetermined	Undetermined	Undetermined	Undetermined	Undetermined	Undetermined	Undetermined	Undetermined	Undetermined
hsa-miR-500-001046	Undetermined	Undetermined	Undetermined	Undetermined	Undetermined	Undetermined	Undetermined	Undetermined	34.0056	36.001	36.011	Undetermined	Undetermined	Undetermined	Undetermined	Undetermined	Undetermined	Undetermined	32.9715	35.0172	34.9728	33.9031	Undetermined	33.9769
hsa-miR-500-4395539	Undetermined	Undetermined	Undetermined	Undetermined	Undetermined	Undetermined	35.9644	Undetermined	Undetermined	Undetermined	Undetermined	Undetermined	36.0003	35.9699	35.9356	34.9612	35.959	35.9612	33.9734	33.9801	34.9808	33.9489	32.9797	33.9764
hsa-miR-501-3p-4395546	Undetermined	Undetermined	Undetermined	Undetermined	Undetermined	Undetermined	Undetermined	Undetermined	Undetermined	Undetermined	38.853	Undetermined	Undetermined	Undetermined	Undetermined	Undetermined	Undetermined	Undetermined	Undetermined	Undetermined	32.9784	Undetermined	32.0495	Undetermined
hsa-miR-501-5p-4373226	Undetermined	Undetermined	Undetermined	Undetermined	Undetermined	Undetermined	Undetermined	Undetermined	Undetermined	31.0606	Undetermined	Undetermined	32.0257	30.9853	32.0284	31.9564	31.0654	Undetermined	30.9839	30.9645	31.9673	31.944	30.9741	31.019
hsa-miR-502-3p-4395194	Undetermined	Undetermined	Undetermined	Undetermined	Undetermined	Undetermined	Undetermined	Undetermined	Undetermined	36.939	36.7711	37.0123	36.9935	37.0055	35.9724	Undetermined	35.9651	36.9748	36.0197	35.9937	36.9817	35.9714	35.9763	34.9808
hsa-miR-502-5p-4373227	Undetermined	Undetermined	Undetermined	Undetermined	Undetermined	Undetermined	Undetermined	Undetermined	35.9681	Undetermined	Undetermined	Undetermined	35.8663	36.0458	Undetermined	35.9728	34.983	36.0079	36.0312	Undetermined	35.9663	34.9732	Undetermined	36.0757
hsa-miR-503-4373228	Undetermined	Undetermined	Undetermined	Undetermined	Undetermined	Undetermined	33.9195	Undetermined	35.9862	34.0321	34.69	Undetermined	35.9888	Undetermined	Undetermined	35.9669	Undetermined	35.9934	33.9921	34.0348	34.9838	36.005	33.9917	33.9806
hsa-miR-504-4395195	Undetermined	Undetermined	Undetermined	Undetermined	Undetermined	Undetermined	Undetermined	Undetermined	Undetermined	Undetermined	Undetermined	Undetermined	Undetermined	Undetermined	36.016	34.0233	Undetermined	Undetermined	Undetermined	Undetermined	Undetermined	Undetermined	Undetermined	Undetermined
hsa-miR-505#-002087	Undetermined	Undetermined	Undetermined	36.0277	Undetermined	Undetermined	35.9413	32.9735	34.979	33.9482	Undetermined	33.9897	34.9728	33.9929	33.9855	36.9838	34.9799	Undetermined	32.9621	32.9767	33.9718	33.0052	31.9716	33.0124
hsa-miR-505-4395200	Undetermined	Undetermined	Undetermined	32.9935	Undetermined	Undetermined	Undetermined	35.0036	Undetermined	33.9681	Undetermined	Undetermined	33.9192	Undetermined	Undetermined	Undetermined	Undetermined	Undetermined	32.9876	Undetermined	32.9735	32.9986	32.9729	32.9117
hsa-miR-506-4373231	Undetermined	Undetermined	Undetermined	Undetermined	Undetermined	Undetermined	Undetermined	Undetermined	Undetermined	Undetermined	Undetermined	Undetermined	Undetermined	Undetermined	Undetermined	Undetermined	Undetermined	Undetermined	Undetermined	Undetermined	Undetermined	Undetermined	Undetermined	Undetermined
hsa-miR-507-4373232	Undetermined	Undetermined	Undetermined	Undetermined	Undetermined	Undetermined	Undetermined	Undetermined	Undetermined	Undetermined	Undetermined	Undetermined	Undetermined	Undetermined	Undetermined	Undetermined	Undetermined	Undetermined	Undetermined	Undetermined	Undetermined	Undetermined	Undetermined	Undetermined
hsa-miR-508-3p-4373233	Undetermined	Undetermined	Undetermined	Undetermined	Undetermined	Undetermined	Undetermined	Undetermined	Undetermined	Undetermined	Undetermined	Undetermined	Undetermined	Undetermined	Undetermined	Undetermined	Undetermined	Undetermined	Undetermined	Undetermined	Undetermined	35.9841	Undetermined	Undetermined
hsa-miR-508-5p-4395203	Undetermined	Undetermined	Undetermined	Undetermined	Undetermined	Undetermined	Undetermined	Undetermined	Undetermined	Undetermined	Undetermined	Undetermined	Undetermined	Undetermined	Undetermined	Undetermined	Undetermined	Undetermined	Undetermined	Undetermined	Undetermined	Undetermined	Undetermined	Undetermined
hsa-miR-509-3-5p-4395266	Undetermined	Undetermined	Undetermined	Undetermined	Undetermined	Undetermined	Undetermined	Undetermined	Undetermined	Undetermined	Undetermined	Undetermined	Undetermined	Undetermined	Undetermined	Undetermined	Undetermined	Undetermined	Undetermined	Undetermined	Undetermined	35.9576	Undetermined	Undetermined
hsa-miR-509-5p-4395346	Undetermined	Undetermined	Undetermined	Undetermined	Undetermined	Undetermined	Undetermined	Undetermined	Undetermined	Undetermined	Undetermined	Undetermined	36.0207	Undetermined	Undetermined	35.9925	36.0855	34.9769	Undetermined	36.0505	35.9972	35.8936	Undetermined	35.9577
hsa-miR-510-4395352	Undetermined	Undetermined	Undetermined	Undetermined	Undetermined	Undetermined	Undetermined	Undetermined	Undetermined	Undetermined	Undetermined	Undetermined	Undetermined	Undetermined	Undetermined	Undetermined	Undetermined	Undetermined	Undetermined	Undetermined	Undetermined	Undetermined	Undetermined	Undetermined
hsa-miR-511-4373236	Undetermined	Undetermined	Undetermined	Undetermined	Undetermined	Undetermined	Undetermined	Undetermined	Undetermined	Undetermined	Undetermined	Undetermined	Undetermined	Undetermined	Undetermined	Undetermined	Undetermined	Undetermined	Undetermined	Undetermined	Undetermined	Undetermined	Undetermined	Undetermined
hsa-miR-512-3p-4381034	Undetermined	Undetermined	Undetermined	Undetermined	Undetermined	Undetermined	Undetermined	Undetermined	Undetermined	Undetermined	Undetermined	Undetermined	Undetermined	Undetermined	Undetermined	Undetermined	Undetermined	Undetermined	Undetermined	Undetermined	Undetermined	Undetermined	36.0344	Undetermined
hsa-miR-512-5p-4373238	Undetermined	Undetermined	Undetermined	Undetermined	Undetermined	Undetermined	Undetermined	Undetermined	Undetermined	Undetermined	Undetermined	Undetermined	Undetermined	Undetermined	Undetermined	Undetermined	Undetermined	Undetermined	Undetermined	Undetermined	Undetermined	Undetermined	Undetermined	Undetermined
hsa-miR-513-5p-4395201	Undetermined	Undetermined	Undetermined	Undetermined	Undetermined	Undetermined	Undetermined	Undetermined	Undetermined	Undetermined	Undetermined	Undetermined	Undetermined	Undetermined	Undetermined	Undetermined	Undetermined	Undetermined	Undetermined	Undetermined	Undetermined	Undetermined	Undetermined	Undetermined
hsa-miR-513B-002757	Undetermined	Undetermined	Undetermined	Undetermined	Undetermined	Undetermined	Undetermined	Undetermined	Undetermined	Undetermined	Undetermined	Undetermined	Undetermined	Undetermined	Undetermined	Undetermined	Undetermined	Undetermined	Undetermined	Undetermined	Undetermined	Undetermined	Undetermined	Undetermined
hsa-miR-513C-002756	Undetermined	Undetermined	Undetermined	Undetermined	Undetermined	Undetermined	Undetermined	Undetermined	Undetermined	Undetermined	Undetermined	Undetermined	Undetermined	Undetermined	Undetermined	Undetermined	Undetermined	Undetermined	Undetermined	Undetermined	Undetermined	Undetermined	Undetermined	Undetermined
hsa-miR-515-3p-4395480	Undetermined	Undetermined	Undetermined	Undetermined	Undetermined	Undetermined	Undetermined	Undetermined	Undetermined	Undetermined	Undetermined	Undetermined	Undetermined	Undetermined	Undetermined	Undetermined	36.9902	37.0244	Undetermined	Undetermined	Undetermined	Undetermined	Undetermined	Undetermined
hsa-miR-515-5p-4373242	Undetermined	Undetermined	Undetermined	Undetermined	Undetermined	Undetermined	Undetermined	Undetermined	Undetermined	Undetermined	Undetermined	Undetermined	Undetermined	Undetermined	Undetermined	Undetermined	Undetermined	Undetermined	Undetermined	Undetermined	Undetermined	Undetermined	Undetermined	Undetermined
hsa-miR-516-3p-001149	Undetermined	Undetermined	35.9915	Undetermined	34.974	Undetermined	Undetermined	Undetermined	35.9707	Undetermined	36.0712	36.0411	Undetermined	37.0053	36.9491	36.0288	36.0281	Undetermined	35.9497	35.9923	35.9663	34.9755	35.9591	36.0142
hsa-miR-516a-5p-4395527	Undetermined	Undetermined	Undetermined	Undetermined	Undetermined	Undetermined	Undetermined	Undetermined	Undetermined	Undetermined	Undetermined	Undetermined	Undetermined	Undetermined	Undetermined	Undetermined	Undetermined	Undetermined	Undetermined	Undetermined	Undetermined	Undetermined	Undetermined	Undetermined
hsa-miR-516b-4395172	Undetermined	Undetermined	Undetermined	Undetermined	Undetermined	Undetermined	Undetermined	Undetermined	Undetermined	Undetermined	Undetermined	Undetermined	Undetermined	Undetermined	Undetermined	Undetermined	Undetermined	Undetermined	Undetermined	Undetermined	Undetermined	Undetermined	Undetermined	Undetermined
hsa-miR-517#-001113	Undetermined	Undetermined	Undetermined	Undetermined	Undetermined	Undetermined	Undetermined	Undetermined	Undetermined	Undetermined	Undetermined	Undetermined	Undetermined	Undetermined	Undetermined	Undetermined	Undetermined	Undetermined	Undetermined	Undetermined	Undetermined	Undetermined	Undetermined	Undetermined
hsa-miR-517a-4395513	Undetermined	Undetermined	Undetermined	Undetermined	Undetermined	Undetermined	Undetermined	Undetermined	Undetermined	Undetermined	38.4648	Undetermined	Undetermined	Undetermined	Undetermined	Undetermined	Undetermined	Undetermined	Undetermined	35.9994	Undetermined	Undetermined	Undetermined	Undetermined
hsa-miR-517b-4373244	Undetermined	Undetermined	Undetermined	Undetermined	Undetermined	Undetermined	Undetermined	Undetermined	33.979	35.0071	36.5017	Undetermined	35.9989	35.98	36.0044	35.977	34.9851	34.9727	33.9934	32.975	33.9562	33.0499	32.9894	33.0022
hsa-miR-517c-4373264	Undetermined	Undetermined	Undetermined	Undetermined	Undetermined	Undetermined	Undetermined	Undetermined	Undetermined	Undetermined	Undetermined	Undetermined	Undetermined	Undetermined	Undetermined	Undetermined	Undetermined	Undetermined	Undetermined	Undetermined	Undetermined	Undetermined	36.9781	Undetermined
hsa-miR-518a-3p-4395508	Undetermined	Undetermined	Undetermined	Undetermined	Undetermined	Undetermined	Undetermined	Undetermined	Undetermined	Undetermined	Undetermined	Undetermined	Undetermined	Undetermined	Undetermined	Undetermined	Undetermined	Undetermined	Undetermined	Undetermined	Undetermined	Undetermined	Undetermined	Undetermined
hsa-miR-518a-5p-4395507	Undetermined	Undetermined	Undetermined	Undetermined	Undetermined	Undetermined	Undetermined	Undetermined	Undetermined	Undetermined	Undetermined	Undetermined	Undetermined	Undetermined	Undetermined	Undetermined	Undetermined	Undetermined	Undetermined	Undetermined	Undetermined	Undetermined	Undetermined	Undetermined
hsa-miR-518b-4373246	Undetermined	Undetermined	Undetermined	Undetermined	Undetermined	Undetermined	Undetermined	Undetermined	Undetermined	Undetermined	Undetermined	Undetermined	Undetermined	Undetermined	Undetermined	Undetermined	Undetermined	Undetermined	Undetermined	33.9682	Undetermined	Undetermined	Undetermined	Undetermined
hsa-miR-518c#-001158	Undetermined	Undetermined	Undetermined	Undetermined	Undetermined	Undetermined	Undetermined	Undetermined	Undetermined	Undetermined	Undetermined	Undetermined	Undetermined	Undetermined	Undetermined	Undetermined	Undetermined	Undetermined	Undetermined	Undetermined	Undetermined	Undetermined	Undetermined	Undetermined
hsa-miR-518c-4395512	Undetermined	Undetermined	Undetermined	Undetermined	Undetermined	Undetermined	Undetermined	Undetermined	Undetermined	Undetermined	Undetermined	Undetermined	Undetermined	Undetermined	Undetermined	Undetermined	Undetermined	Undetermined	Undetermined	Undetermined	Undetermined	Undetermined	Undetermined	Undetermined
hsa-miR-518d-3p-4373248	36.0019	35.9977	Undetermined	Undetermined	Undetermined	Undetermined	34.9427	Undetermined	35.8951	35.9778	35.4169	Undetermined	Undetermined	Undetermined	Undetermined	Undetermined	Undetermined	Undetermined	Undetermined	35.0574	Undetermined	Undetermined	Undetermined	Undetermined
hsa-miR-518d-5p-4395500	Undetermined	Undetermined	Undetermined	Undetermined	Undetermined	Undetermined	Undetermined	Undetermined	Undetermined	Undetermined	Undetermined	Undetermined	Undetermined	Undetermined	Undetermined	Undetermined	Undetermined	Undetermined	Undetermined	Undetermined	Undetermined	Undetermined	Undetermined	Undetermined
hsa-miR-518e#-002371	Undetermined	Undetermined	Undetermined	Undetermined	Undetermined	Undetermined	Undetermined	Undetermined	Undetermined	Undetermined	Undetermined	Undetermined	Undetermined	Undetermined	Undetermined	Undetermined	Undetermined	Undetermined	Undetermined	Undetermined	Undetermined	Undetermined	Undetermined	Undetermined
hsa-miR-518e-4395506	Undetermined	Undetermined	Undetermined	Undetermined	Undetermined	Undetermined	Undetermined	Undetermined	Undetermined	Undetermined	Undetermined	Undetermined	Undetermined	Undetermined	Undetermined	Undetermined	Undetermined	Undetermined	35.0136	Undetermined	Undetermined	Undetermined	Undetermined	Undetermined
hsa-miR-518f#-002387	Undetermined	Undetermined	Undetermined	Undetermined	Undetermined	Undetermined	Undetermined	Undetermined	Undetermined	Undetermined	Undetermined	Undetermined	Undetermined	Undetermined	Undetermined	Undetermined	Undetermined	Undetermined	Undetermined	Undetermined	Undetermined	Undetermined	Undetermined	Undetermined
hsa-miR-518f-4395499	Undetermined	14.9584	18.0975	Undetermined	17.9328	17.1322	15.9787	20.9991	18.9648	18.9549	24.4565	18.2057	Undetermined	29.9853	31.9107	Undetermined	Undetermined	29.9795	Undetermined	Undetermined	Undetermined	Undetermined	29.9168	Undetermined
hsa-miR-519a-4395526	Undetermined	Undetermined	Undetermined	Undetermined	Undetermined	Undetermined	Undetermined	Undetermined	Undetermined	Undetermined	Undetermined	Undetermined	Undetermined	Undetermined	Undetermined	Undetermined	Undetermined	Undetermined	Undetermined	Undetermined	Undetermined	Undetermined	Undetermined	Undetermined
hsa-miR-519b-3p-002384	Undetermined	Undetermined	35.9055	33.9565	33.9893	36.9899	Undetermined	Undetermined	Undetermined	33.1538	37.0623	12.1782	37.0197	Undetermined	36.994	37.0226	19.9518	17.8964	Undetermined	Undetermined	21.1034	Undetermined	Undetermined	36.0128
hsa-miR-519c-3p-4373251	Undetermined	Undetermined	Undetermined	Undetermined	Undetermined	Undetermined	Undetermined	Undetermined	Undetermined	Undetermined	Undetermined	Undetermined	Undetermined	Undetermined	Undetermined	Undetermined	Undetermined	Undetermined	Undetermined	Undetermined	Undetermined	Undetermined	Undetermined	Undetermined
hsa-miR-519d-4395514	Undetermined	Undetermined	Undetermined	Undetermined	Undetermined	Undetermined	Undetermined	Undetermined	Undetermined	Undetermined	Undetermined	Undetermined	Undetermined	Undetermined	Undetermined	Undetermined	Undetermined	Undetermined	37.0677	35.9666	Undetermined	Undetermined	Undetermined	34.9931
hsa-miR-519e#-001166	Undetermined	Undetermined	Undetermined	Undetermined	Undetermined	Undetermined	Undetermined	Undetermined	Undetermined	Undetermined	35.9156	Undetermined	Undetermined	Undetermined	Undetermined	Undetermined	Undetermined	Undetermined	Undetermined	Undetermined	Undetermined	Undetermined	Undetermined	Undetermined
hsa-miR-519e-4395481	Undetermined	Undetermined	Undetermined	Undetermined	Undetermined	Undetermined	Undetermined	Undetermined	Undetermined	Undetermined	Undetermined	Undetermined	Undetermined	Undetermined	Undetermined	Undetermined	Undetermined	Undetermined	Undetermined	Undetermined	Undetermined	Undetermined	Undetermined	Undetermined
hsa-miR-520a-3p-4373268	Undetermined	Undetermined	Undetermined	Undetermined	Undetermined	Undetermined	Undetermined	Undetermined	Undetermined	Undetermined	Undetermined	Undetermined	Undetermined	Undetermined	Undetermined	Undetermined	Undetermined	Undetermined	Undetermined	Undetermined	Undetermined	Undetermined	Undetermined	Undetermined
hsa-miR-520a-5p-4378085	Undetermined	Undetermined	Undetermined	Undetermined	Undetermined	Undetermined	Undetermined	Undetermined	Undetermined	Undetermined	Undetermined	Undetermined	Undetermined	Undetermined	Undetermined	Undetermined	Undetermined	Undetermined	Undetermined	Undetermined	Undetermined	Undetermined	Undetermined	Undetermined
hsa-miR-520b-4373252	Undetermined	Undetermined	Undetermined	Undetermined	Undetermined	Undetermined	Undetermined	Undetermined	Undetermined	Undetermined	Undetermined	Undetermined	Undetermined	Undetermined	Undetermined	Undetermined	Undetermined	Undetermined	Undetermined	Undetermined	Undetermined	Undetermined	Undetermined	Undetermined
hsa-miR-520c-3p-002400	33.0035	36.0895	32.0568	31.8182	32.0094	31.0245	36.0956	32.9628	31.9308	31.981	32.0578	31.9867	35.9812	36.0533	36.9726	34.9874	Undetermined	Undetermined	35.9469	35.9855	36.015	35.8915	35.9643	33.974
hsa-miR-520D-3P-002743	32.9961	32.9603	34.0161	33.0162	33.0013	32.9902	32.0146	33.9832	35.0213	32.9776	32.9567	34.0047	35.9519	35.9981	34.9387	34.9518	36.0194	35.9369	34.9493	37.024	35.973	34.9608	34.9858	35.9547
hsa-miR-520d-5p-4395504	Undetermined	Undetermined	Undetermined	Undetermined	Undetermined	Undetermined	Undetermined	Undetermined	Undetermined	Undetermined	Undetermined	Undetermined	Undetermined	Undetermined	Undetermined	Undetermined	Undetermined	Undetermined	Undetermined	Undetermined	Undetermined	Undetermined	Undetermined	Undetermined
hsa-miR-520e-4373255	Undetermined	Undetermined	Undetermined	Undetermined	Undetermined	Undetermined	Undetermined	Undetermined	Undetermined	Undetermined	Undetermined	Undetermined	Undetermined	Undetermined	Undetermined	Undetermined	Undetermined	Undetermined	Undetermined	Undetermined	Undetermined	Undetermined	Undetermined	Undetermined
hsa-miR-520f-4373256	Undetermined	Undetermined	Undetermined	Undetermined	Undetermined	Undetermined	Undetermined	Undetermined	Undetermined	Undetermined	37.0755	Undetermined	35.9774	Undetermined	Undetermined	Undetermined	Undetermined	Undetermined	Undetermined	Undetermined	Undetermined	Undetermined	Undetermined	Undetermined
hsa-miR-520g-4373257	Undetermined	Undetermined	Undetermined	Undetermined	Undetermined	Undetermined	Undetermined	Undetermined	Undetermined	Undetermined	Undetermined	Undetermined	Undetermined	Undetermined	Undetermined	Undetermined	Undetermined	Undetermined	Undetermined	Undetermined	Undetermined	Undetermined	Undetermined	Undetermined
hsa-miR-520h-001170	Undetermined	Undetermined	Undetermined	Undetermined	Undetermined	Undetermined	Undetermined	Undetermined	Undetermined	Undetermined	Undetermined	Undetermined	Undetermined	Undetermined	Undetermined	Undetermined	Undetermined	Undetermined	Undetermined	Undetermined	Undetermined	Undetermined	Undetermined	Undetermined
hsa-miR-521-4373259	Undetermined	Undetermined	Undetermined	Undetermined	Undetermined	Undetermined	Undetermined	Undetermined	Undetermined	Undetermined	Undetermined	Undetermined	Undetermined	Undetermined	Undetermined	Undetermined	Undetermined	Undetermined	Undetermined	Undetermined	Undetermined	Undetermined	Undetermined	Undetermined
hsa-miR-522-4395524	Undetermined	Undetermined	Undetermined	Undetermined	Undetermined	Undetermined	Undetermined	Undetermined	Undetermined	Undetermined	27.1472	Undetermined	18.0317	Undetermined	16.9443	Undetermined	17.9941	18.0157	Undetermined	19.0854	37.0279	Undetermined	Undetermined	17.9561
hsa-miR-523-4395497	Undetermined	Undetermined	Undetermined	Undetermined	Undetermined	Undetermined	Undetermined	Undetermined	Undetermined	Undetermined	Undetermined	Undetermined	36.9265	36.9969	36.9146	Undetermined	36.9433	Undetermined	Undetermined	Undetermined	Undetermined	Undetermined	Undetermined	33.8773
hsa-miR-524-001173	Undetermined	Undetermined	Undetermined	Undetermined	Undetermined	Undetermined	Undetermined	Undetermined	Undetermined	34.8717	Undetermined	Undetermined	Undetermined	Undetermined	Undetermined	Undetermined	Undetermined	Undetermined	Undetermined	Undetermined	Undetermined	Undetermined	Undetermined	Undetermined
hsa-miR-524-5p-4395174	Undetermined	Undetermined	Undetermined	Undetermined	Undetermined	Undetermined	Undetermined	Undetermined	Undetermined	Undetermined	Undetermined	Undetermined	Undetermined	Undetermined	Undetermined	Undetermined	Undetermined	Undetermined	Undetermined	Undetermined	Undetermined	Undetermined	Undetermined	Undetermined
hsa-miR-525-3p-4395496	Undetermined	Undetermined	Undetermined	Undetermined	Undetermined	Undetermined	Undetermined	Undetermined	Undetermined	Undetermined	Undetermined	Undetermined	Undetermined	Undetermined	Undetermined	Undetermined	Undetermined	Undetermined	Undetermined	Undetermined	Undetermined	Undetermined	Undetermined	Undetermined
hsa-miR-525-5p-4378088	Undetermined	Undetermined	Undetermined	Undetermined	Undetermined	Undetermined	Undetermined	Undetermined	Undetermined	Undetermined	Undetermined	Undetermined	Undetermined	Undetermined	Undetermined	Undetermined	Undetermined	Undetermined	Undetermined	Undetermined	Undetermined	Undetermined	Undetermined	Undetermined
hsa-miR-526b-4395493	Undetermined	Undetermined	Undetermined	Undetermined	Undetermined	Undetermined	Undetermined	Undetermined	Undetermined	Undetermined	Undetermined	Undetermined	Undetermined	Undetermined	Undetermined	Undetermined	Undetermined	Undetermined	Undetermined	Undetermined	Undetermined	Undetermined	Undetermined	Undetermined
hsa-miR-532-3p-4395466	Undetermined	35.9674	Undetermined	Undetermined	Undetermined	35	31.9631	30.9827	30.9801	31.9705	30.6082	31.0048	30.9879	31.9771	30.9952	30.9689	30.9803	30.9605	28.9519	29.9669	29.9639	29.9853	28.9931	29.961
hsa-miR-532-5p-4380928	33.9896	35.9833	35.9773	34.0118	35.963	33.9886	29.988	29.9944	29.9824	29.9757	28.0368	28.9893	31.978	31.9833	31.9695	31.9988	31.9794	31.9823	28.9858	29.9769	30.0158	28.9951	28.9689	28.9913
hsa-miR-539-4378103	Undetermined	Undetermined	Undetermined	Undetermined	35.9628	Undetermined	Undetermined	Undetermined	Undetermined	35.9714	Undetermined	Undetermined	33.961	33.955	33.9586	33.9595	33.9879	33.9683	Undetermined	Undetermined	Undetermined	Undetermined	Undetermined	Undetermined
hsa-miR-541#-002200	Undetermined	32.0563	Undetermined	Undetermined	Undetermined	Undetermined	Undetermined	Undetermined	Undetermined	Undetermined	Undetermined	Undetermined	Undetermined	Undetermined	Undetermined	Undetermined	Undetermined	Undetermined	Undetermined	Undetermined	Undetermined	Undetermined	Undetermined	Undetermined
hsa-miR-541-4395312	Undetermined	Undetermined	Undetermined	Undetermined	Undetermined	Undetermined	Undetermined	Undetermined	Undetermined	Undetermined	Undetermined	Undetermined	Undetermined	Undetermined	Undetermined	Undetermined	Undetermined	Undetermined	Undetermined	Undetermined	Undetermined	Undetermined	Undetermined	Undetermined
hsa-miR-542-3p-4378101	Undetermined	Undetermined	Undetermined	Undetermined	Undetermined	Undetermined	Undetermined	Undetermined	Undetermined	Undetermined	Undetermined	Undetermined	Undetermined	Undetermined	Undetermined	Undetermined	Undetermined	Undetermined	Undetermined	Undetermined	Undetermined	37.0281	Undetermined	Undetermined
hsa-miR-542-5p-4395351	Undetermined	Undetermined	Undetermined	Undetermined	Undetermined	Undetermined	Undetermined	Undetermined	Undetermined	Undetermined	39.5512	Undetermined	Undetermined	Undetermined	Undetermined	Undetermined	Undetermined	Undetermined	36.0227	Undetermined	35.9448	36.0398	36.0916	Undetermined
hsa-miR-543-002376	Undetermined	Undetermined	Undetermined	32.9685	Undetermined	Undetermined	Undetermined	Undetermined	Undetermined	Undetermined	Undetermined	Undetermined	Undetermined	Undetermined	35.0054	35.9967	35.0252	35.925	Undetermined	Undetermined	Undetermined	Undetermined	Undetermined	Undetermined
hsa-miR-544-4395376	Undetermined	Undetermined	Undetermined	Undetermined	Undetermined	Undetermined	Undetermined	Undetermined	Undetermined	Undetermined	Undetermined	Undetermined	Undetermined	Undetermined	Undetermined	Undetermined	Undetermined	Undetermined	Undetermined	Undetermined	Undetermined	Undetermined	Undetermined	Undetermined
hsa-miR-545#-002266	Undetermined	Undetermined	Undetermined	Undetermined	Undetermined	Undetermined	Undetermined	Undetermined	Undetermined	Undetermined	Undetermined	Undetermined	Undetermined	Undetermined	Undetermined	Undetermined	Undetermined	34.791	Undetermined	Undetermined	Undetermined	Undetermined	Undetermined	37.0263
hsa-miR-545-4395378	Undetermined	Undetermined	Undetermined	Undetermined	Undetermined	Undetermined	Undetermined	Undetermined	Undetermined	Undetermined	Undetermined	Undetermined	Undetermined	34.962	Undetermined	Undetermined	Undetermined	Undetermined	Undetermined	34.9561	Undetermined	Undetermined	Undetermined	Undetermined
hsa-miR-548a-3p-4380948	Undetermined	Undetermined	35.9585	Undetermined	Undetermined	35.9608	Undetermined	Undetermined	35.9145	Undetermined	Undetermined	Undetermined	Undetermined	Undetermined	Undetermined	Undetermined	Undetermined	Undetermined	Undetermined	Undetermined	Undetermined	Undetermined	Undetermined	Undetermined
hsa-miR-548a-5p-4395523	Undetermined	Undetermined	Undetermined	Undetermined	Undetermined	Undetermined	Undetermined	Undetermined	Undetermined	Undetermined	Undetermined	Undetermined	Undetermined	Undetermined	Undetermined	Undetermined	Undetermined	Undetermined	Undetermined	Undetermined	Undetermined	Undetermined	Undetermined	Undetermined
hsa-miR-548b-3p-4380951	Undetermined	Undetermined	Undetermined	Undetermined	Undetermined	Undetermined	Undetermined	Undetermined	Undetermined	Undetermined	Undetermined	Undetermined	Undetermined	Undetermined	Undetermined	Undetermined	Undetermined	Undetermined	Undetermined	Undetermined	Undetermined	Undetermined	Undetermined	Undetermined
hsa-miR-548b-5p-4395519	Undetermined	Undetermined	Undetermined	Undetermined	Undetermined	Undetermined	Undetermined	Undetermined	Undetermined	Undetermined	Undetermined	35.9951	Undetermined	Undetermined	Undetermined	Undetermined	Undetermined	Undetermined	35.9883	Undetermined	Undetermined	Undetermined	36.9503	Undetermined
hsa-miR-548c-3p-4380993	Undetermined	Undetermined	34.9595	Undetermined	Undetermined	35.9846	Undetermined	Undetermined	34.9661	Undetermined	36.2746	35.9795	Undetermined	Undetermined	Undetermined	Undetermined	Undetermined	Undetermined	Undetermined	Undetermined	Undetermined	Undetermined	Undetermined	Undetermined
hsa-miR-548c-5p-4395540	Undetermined	Undetermined	Undetermined	Undetermined	Undetermined	Undetermined	Undetermined	Undetermined	Undetermined	Undetermined	Undetermined	Undetermined	Undetermined	Undetermined	Undetermined	Undetermined	Undetermined	Undetermined	Undetermined	Undetermined	Undetermined	Undetermined	36.9625	Undetermined
hsa-miR-548d-3p-4381008	Undetermined	Undetermined	Undetermined	Undetermined	Undetermined	Undetermined	Undetermined	Undetermined	35.9933	Undetermined	Undetermined	Undetermined	Undetermined	Undetermined	Undetermined	Undetermined	Undetermined	Undetermined	Undetermined	Undetermined	Undetermined	Undetermined	36.9606	Undetermined
hsa-miR-548d-5p-4395348	Undetermined	Undetermined	Undetermined	Undetermined	Undetermined	Undetermined	Undetermined	Undetermined	Undetermined	Undetermined	Undetermined	Undetermined	Undetermined	Undetermined	Undetermined	Undetermined	Undetermined	Undetermined	Undetermined	Undetermined	37.0484	35.9845	Undetermined	Undetermined
hsa-miR-548E-002881	Undetermined	Undetermined	Undetermined	Undetermined	Undetermined	Undetermined	Undetermined	Undetermined	Undetermined	Undetermined	Undetermined	Undetermined	Undetermined	Undetermined	Undetermined	Undetermined	Undetermined	Undetermined	Undetermined	Undetermined	Undetermined	Undetermined	Undetermined	Undetermined
hsa-miR-548G-002879	Undetermined	Undetermined	Undetermined	Undetermined	Undetermined	Undetermined	Undetermined	Undetermined	Undetermined	Undetermined	Undetermined	Undetermined	Undetermined	Undetermined	Undetermined	Undetermined	Undetermined	Undetermined	Undetermined	Undetermined	Undetermined	Undetermined	Undetermined	Undetermined
hsa-miR-548H-002816	Undetermined	Undetermined	Undetermined	Undetermined	Undetermined	Undetermined	Undetermined	Undetermined	Undetermined	Undetermined	Undetermined	Undetermined	Undetermined	Undetermined	Undetermined	Undetermined	Undetermined	Undetermined	Undetermined	Undetermined	Undetermined	Undetermined	Undetermined	Undetermined
hsa-miR-548I-002909	Undetermined	Undetermined	Undetermined	Undetermined	Undetermined	Undetermined	Undetermined	Undetermined	Undetermined	Undetermined	Undetermined	Undetermined	Undetermined	Undetermined	Undetermined	Undetermined	Undetermined	Undetermined	Undetermined	Undetermined	Undetermined	Undetermined	Undetermined	Undetermined
hsa-miR-548J-002783	Undetermined	Undetermined	Undetermined	Undetermined	Undetermined	Undetermined	Undetermined	Undetermined	Undetermined	Undetermined	Undetermined	Undetermined	Undetermined	Undetermined	Undetermined	Undetermined	Undetermined	Undetermined	Undetermined	Undetermined	Undetermined	Undetermined	Undetermined	36.0585
hsa-miR-548K-002819	Undetermined	Undetermined	Undetermined	Undetermined	Undetermined	Undetermined	Undetermined	Undetermined	Undetermined	Undetermined	Undetermined	Undetermined	Undetermined	Undetermined	Undetermined	Undetermined	Undetermined	Undetermined	Undetermined	Undetermined	Undetermined	Undetermined	Undetermined	Undetermined
hsa-miR-548L-002904	Undetermined	Undetermined	Undetermined	Undetermined	Undetermined	Undetermined	Undetermined	Undetermined	Undetermined	Undetermined	Undetermined	Undetermined	Undetermined	Undetermined	Undetermined	Undetermined	Undetermined	Undetermined	Undetermined	Undetermined	Undetermined	Undetermined	Undetermined	Undetermined
hsa-miR-548M-002775	Undetermined	Undetermined	Undetermined	Undetermined	Undetermined	Undetermined	Undetermined	Undetermined	Undetermined	Undetermined	Undetermined	Undetermined	Undetermined	Undetermined	Undetermined	Undetermined	Undetermined	Undetermined	Undetermined	Undetermined	Undetermined	Undetermined	Undetermined	Undetermined
hsa-miR-548N-002888	Undetermined	Undetermined	Undetermined	Undetermined	Undetermined	Undetermined	Undetermined	Undetermined	Undetermined	Undetermined	Undetermined	Undetermined	Undetermined	Undetermined	Undetermined	Undetermined	Undetermined	Undetermined	Undetermined	Undetermined	Undetermined	Undetermined	Undetermined	Undetermined
hsa-miR-548P-002798	Undetermined	Undetermined	Undetermined	Undetermined	Undetermined	Undetermined	Undetermined	Undetermined	Undetermined	Undetermined	Undetermined	Undetermined	Undetermined	Undetermined	Undetermined	Undetermined	Undetermined	Undetermined	Undetermined	Undetermined	Undetermined	Undetermined	Undetermined	Undetermined
hsa-miR-549-001511	Undetermined	Undetermined	Undetermined	Undetermined	Undetermined	Undetermined	Undetermined	Undetermined	Undetermined	Undetermined	Undetermined	Undetermined	Undetermined	Undetermined	Undetermined	Undetermined	Undetermined	Undetermined	Undetermined	Undetermined	Undetermined	Undetermined	Undetermined	35.926
hsa-miR-550-001544	Undetermined	Undetermined	Undetermined	Undetermined	Undetermined	Undetermined	Undetermined	Undetermined	Undetermined	Undetermined	Undetermined	Undetermined	35.9835	35.0093	35.9412	35.9773	36.0345	Undetermined	31.9963	31.9656	33.9919	32.9628	32.96	32.9916
hsa-miR-550-002410	Undetermined	Undetermined	Undetermined	33.985	33.9689	Undetermined	33.9784	35.9705	35.9669	34.998	35.9949	33.971	35.9556	Undetermined	Undetermined	36.9564	Undetermined	Undetermined	33.9706	35.952	35.9669	34.999	Undetermined	34.9992
hsa-miR-551a-001519	Undetermined	Undetermined	Undetermined	Undetermined	Undetermined	Undetermined	Undetermined	Undetermined	Undetermined	Undetermined	Undetermined	Undetermined	Undetermined	Undetermined	Undetermined	Undetermined	Undetermined	Undetermined	Undetermined	Undetermined	Undetermined	Undetermined	Undetermined	Undetermined
hsa-miR-551b#-002346	Undetermined	Undetermined	Undetermined	Undetermined	Undetermined	Undetermined	Undetermined	Undetermined	Undetermined	Undetermined	Undetermined	Undetermined	Undetermined	Undetermined	35.9723	Undetermined	Undetermined	36.9409	35.9865	35.9798	35.9607	34.9643	Undetermined	33.9445
hsa-miR-551b-4380945	Undetermined	Undetermined	Undetermined	Undetermined	Undetermined	Undetermined	Undetermined	Undetermined	Undetermined	Undetermined	Undetermined	Undetermined	Undetermined	Undetermined	Undetermined	Undetermined	Undetermined	Undetermined	Undetermined	Undetermined	Undetermined	Undetermined	Undetermined	Undetermined
hsa-miR-552-001520	Undetermined	Undetermined	Undetermined	Undetermined	Undetermined	Undetermined	Undetermined	Undetermined	Undetermined	Undetermined	Undetermined	Undetermined	Undetermined	Undetermined	Undetermined	Undetermined	Undetermined	Undetermined	Undetermined	Undetermined	Undetermined	Undetermined	Undetermined	Undetermined
hsa-miR-553-001521	Undetermined	Undetermined	Undetermined	Undetermined	Undetermined	Undetermined	Undetermined	Undetermined	Undetermined	Undetermined	Undetermined	Undetermined	Undetermined	Undetermined	Undetermined	Undetermined	Undetermined	Undetermined	Undetermined	Undetermined	Undetermined	Undetermined	Undetermined	Undetermined
hsa-miR-554-001522	Undetermined	Undetermined	Undetermined	Undetermined	Undetermined	Undetermined	Undetermined	Undetermined	Undetermined	Undetermined	Undetermined	Undetermined	Undetermined	Undetermined	Undetermined	Undetermined	Undetermined	Undetermined	Undetermined	Undetermined	Undetermined	Undetermined	Undetermined	Undetermined
hsa-miR-555-001523	Undetermined	Undetermined	Undetermined	Undetermined	Undetermined	Undetermined	Undetermined	Undetermined	Undetermined	Undetermined	Undetermined	Undetermined	Undetermined	Undetermined	Undetermined	Undetermined	Undetermined	Undetermined	Undetermined	Undetermined	Undetermined	Undetermined	Undetermined	Undetermined
hsa-miR-556-3p-4395456	Undetermined	Undetermined	Undetermined	Undetermined	Undetermined	Undetermined	Undetermined	Undetermined	Undetermined	Undetermined	Undetermined	Undetermined	Undetermined	Undetermined	Undetermined	Undetermined	Undetermined	Undetermined	Undetermined	Undetermined	Undetermined	Undetermined	Undetermined	Undetermined
hsa-miR-556-5p-4395455	Undetermined	Undetermined	Undetermined	Undetermined	Undetermined	Undetermined	Undetermined	Undetermined	Undetermined	Undetermined	Undetermined	Undetermined	Undetermined	Undetermined	Undetermined	Undetermined	Undetermined	Undetermined	Undetermined	Undetermined	Undetermined	Undetermined	Undetermined	Undetermined
hsa-miR-557-001525	Undetermined	Undetermined	Undetermined	Undetermined	Undetermined	Undetermined	Undetermined	Undetermined	Undetermined	Undetermined	Undetermined	Undetermined	Undetermined	Undetermined	Undetermined	Undetermined	Undetermined	Undetermined	Undetermined	Undetermined	Undetermined	Undetermined	Undetermined	Undetermined
hsa-miR-558-001526	Undetermined	Undetermined	Undetermined	Undetermined	Undetermined	Undetermined	Undetermined	Undetermined	Undetermined	Undetermined	Undetermined	Undetermined	Undetermined	Undetermined	Undetermined	Undetermined	Undetermined	Undetermined	Undetermined	Undetermined	Undetermined	Undetermined	Undetermined	Undetermined
hsa-miR-559-001527	Undetermined	Undetermined	Undetermined	Undetermined	Undetermined	Undetermined	Undetermined	Undetermined	Undetermined	Undetermined	Undetermined	Undetermined	Undetermined	Undetermined	Undetermined	Undetermined	Undetermined	Undetermined	Undetermined	Undetermined	Undetermined	Undetermined	Undetermined	Undetermined
hsa-miR-561-4380938	Undetermined	Undetermined	Undetermined	Undetermined	Undetermined	Undetermined	Undetermined	Undetermined	Undetermined	Undetermined	Undetermined	Undetermined	Undetermined	Undetermined	Undetermined	Undetermined	Undetermined	Undetermined	Undetermined	Undetermined	Undetermined	Undetermined	Undetermined	Undetermined
hsa-miR-562-001529	Undetermined	Undetermined	Undetermined	Undetermined	Undetermined	Undetermined	Undetermined	Undetermined	Undetermined	Undetermined	Undetermined	Undetermined	Undetermined	Undetermined	Undetermined	Undetermined	Undetermined	Undetermined	Undetermined	Undetermined	Undetermined	Undetermined	Undetermined	Undetermined
hsa-miR-563-001530	Undetermined	Undetermined	Undetermined	Undetermined	Undetermined	Undetermined	Undetermined	Undetermined	Undetermined	Undetermined	Undetermined	Undetermined	35.9684	Undetermined	Undetermined	Undetermined	Undetermined	Undetermined	Undetermined	Undetermined	Undetermined	Undetermined	Undetermined	Undetermined
hsa-miR-564-001531	33.9913	34.0352	Undetermined	Undetermined	32.0732	Undetermined	Undetermined	Undetermined	34.9722	Undetermined	Undetermined	Undetermined	34.9874	Undetermined	32.8478	33.9545	Undetermined	Undetermined	33.0022	Undetermined	33.9339	34.0422	Undetermined	Undetermined
hsa-miR-566-001533	Undetermined	Undetermined	Undetermined	Undetermined	Undetermined	Undetermined	Undetermined	Undetermined	Undetermined	Undetermined	Undetermined	31.0613	Undetermined	Undetermined	Undetermined	Undetermined	Undetermined	Undetermined	Undetermined	Undetermined	Undetermined	Undetermined	Undetermined	Undetermined
hsa-miR-567-001534	Undetermined	Undetermined	Undetermined	Undetermined	Undetermined	Undetermined	Undetermined	Undetermined	Undetermined	Undetermined	Undetermined	Undetermined	Undetermined	Undetermined	Undetermined	Undetermined	Undetermined	Undetermined	Undetermined	Undetermined	Undetermined	Undetermined	Undetermined	Undetermined
hsa-miR-569-001536	Undetermined	Undetermined	Undetermined	Undetermined	Undetermined	Undetermined	Undetermined	Undetermined	Undetermined	Undetermined	Undetermined	Undetermined	Undetermined	Undetermined	Undetermined	Undetermined	Undetermined	Undetermined	Undetermined	36.9301	Undetermined	Undetermined	36.9514	Undetermined
hsa-miR-570-4395458	Undetermined	Undetermined	Undetermined	Undetermined	Undetermined	Undetermined	Undetermined	Undetermined	Undetermined	Undetermined	Undetermined	Undetermined	Undetermined	Undetermined	Undetermined	Undetermined	Undetermined	Undetermined	Undetermined	Undetermined	Undetermined	Undetermined	Undetermined	35.982
hsa-miR-571-001613	Undetermined	31.9959	Undetermined	Undetermined	Undetermined	Undetermined	32.1067	Undetermined	Undetermined	Undetermined	Undetermined	Undetermined	Undetermined	33.014	Undetermined	Undetermined	Undetermined	Undetermined	31.8869	Undetermined	Undetermined	Undetermined	Undetermined	32.9892
hsa-miR-572-001614	34.008	Undetermined	31.9725	Undetermined	33.0035	Undetermined	34.006	Undetermined	34.0101	Undetermined	33.9726	33.9544	34.9785	33.9705	34.9765	Undetermined	Undetermined	Undetermined	Undetermined	Undetermined	36.0435	34.0004	34.9765	35.975
hsa-miR-573-001615	33.9643	Undetermined	33.9658	32.9558	33.9832	32.9746	33.9361	32.9815	35.0182	32.9847	33.0204	Undetermined	Undetermined	33.9559	Undetermined	Undetermined	Undetermined	Undetermined	Undetermined	Undetermined	Undetermined	Undetermined	Undetermined	Undetermined
hsa-miR-574-3p-4395460	34.976	Undetermined	33.946	32.9902	32.9797	32.9954	30.9929	29.9734	29.9685	29.9754	29.1798	30.9777	27.9783	28.9935	27.9589	27.9765	27.9811	27.9664	26.9663	27.9967	27.9655	27.9823	26.9789	26.9753
hsa-miR-575-001617	Undetermined	Undetermined	Undetermined	Undetermined	Undetermined	Undetermined	Undetermined	Undetermined	Undetermined	Undetermined	Undetermined	Undetermined	Undetermined	Undetermined	Undetermined	Undetermined	Undetermined	Undetermined	Undetermined	Undetermined	Undetermined	Undetermined	Undetermined	Undetermined
hsa-miR-576-3p-4395462	Undetermined	Undetermined	Undetermined	Undetermined	Undetermined	Undetermined	34.981	35.961	35.9906	34.9758	31.9245	35.9857	37.0081	Undetermined	Undetermined	Undetermined	Undetermined	35.9742	35.9528	35.9785	36.0128	Undetermined	35.9811	35.9815
hsa-miR-576-5p-4395461	Undetermined	Undetermined	Undetermined	Undetermined	Undetermined	Undetermined	Undetermined	Undetermined	Undetermined	Undetermined	Undetermined	Undetermined	Undetermined	35.9596	Undetermined	Undetermined	Undetermined	Undetermined	Undetermined	35.9419	35.9979	Undetermined	Undetermined	Undetermined
hsa-miR-577-002675	Undetermined	Undetermined	Undetermined	Undetermined	Undetermined	Undetermined	33.9768	33.9779	33.9992	34.0127	32.9921	32.9647	Undetermined	Undetermined	Undetermined	Undetermined	Undetermined	Undetermined	35.9748	37.0028	36.0032	35.9692	34.9482	34.9685
hsa-miR-578-001619	Undetermined	Undetermined	Undetermined	Undetermined	Undetermined	Undetermined	Undetermined	Undetermined	Undetermined	Undetermined	Undetermined	Undetermined	Undetermined	Undetermined	Undetermined	Undetermined	Undetermined	Undetermined	Undetermined	Undetermined	Undetermined	Undetermined	Undetermined	Undetermined
hsa-miR-579-4395509	Undetermined	Undetermined	Undetermined	Undetermined	Undetermined	35.9294	35.9689	Undetermined	Undetermined	Undetermined	Undetermined	35.997	Undetermined	Undetermined	Undetermined	Undetermined	Undetermined	Undetermined	Undetermined	Undetermined	35.9766	Undetermined	34.9585	Undetermined
hsa-miR-580-001621	Undetermined	Undetermined	Undetermined	Undetermined	Undetermined	Undetermined	Undetermined	Undetermined	Undetermined	Undetermined	Undetermined	Undetermined	Undetermined	Undetermined	Undetermined	Undetermined	35.8765	Undetermined	Undetermined	Undetermined	Undetermined	Undetermined	Undetermined	Undetermined
hsa-miR-581-001622	36.9809	Undetermined	Undetermined	36.0669	33.9216	Undetermined	33.9689	35.0101	Undetermined	32.7736	Undetermined	Undetermined	Undetermined	Undetermined	Undetermined	Undetermined	Undetermined	Undetermined	Undetermined	Undetermined	Undetermined	Undetermined	Undetermined	Undetermined
hsa-miR-582-3p-4395510	Undetermined	Undetermined	Undetermined	Undetermined	Undetermined	Undetermined	Undetermined	Undetermined	Undetermined	Undetermined	39.4941	Undetermined	Undetermined	Undetermined	Undetermined	Undetermined	Undetermined	Undetermined	37.0503	37.1683	28.0615	28.9384	27.0201	27.9078
hsa-miR-582-5p-4395175	Undetermined	Undetermined	Undetermined	Undetermined	Undetermined	Undetermined	Undetermined	Undetermined	Undetermined	Undetermined	Undetermined	Undetermined	Undetermined	Undetermined	Undetermined	Undetermined	Undetermined	Undetermined	35.0095	34.9876	36.1105	36.024	34.0187	36.0231
hsa-miR-583-001623	Undetermined	Undetermined	Undetermined	Undetermined	Undetermined	Undetermined	Undetermined	Undetermined	Undetermined	Undetermined	Undetermined	Undetermined	Undetermined	Undetermined	Undetermined	Undetermined	Undetermined	Undetermined	Undetermined	Undetermined	Undetermined	Undetermined	Undetermined	Undetermined
hsa-miR-584-001624	Undetermined	Undetermined	Undetermined	Undetermined	Undetermined	35.1131	Undetermined	Undetermined	Undetermined	Undetermined	33.9888	33.0044	32.9261	33.9061	Undetermined	Undetermined	33.0363	Undetermined	30.923	Undetermined	32.998	32.0759	Undetermined	Undetermined
hsa-miR-585-001625	Undetermined	Undetermined	Undetermined	Undetermined	Undetermined	Undetermined	Undetermined	Undetermined	Undetermined	Undetermined	Undetermined	Undetermined	Undetermined	Undetermined	Undetermined	Undetermined	Undetermined	Undetermined	Undetermined	Undetermined	Undetermined	Undetermined	Undetermined	Undetermined
hsa-miR-586-001539	Undetermined	Undetermined	Undetermined	Undetermined	Undetermined	Undetermined	Undetermined	Undetermined	Undetermined	Undetermined	Undetermined	Undetermined	Undetermined	Undetermined	Undetermined	Undetermined	35.0186	35.1127	Undetermined	Undetermined	34.9561	Undetermined	Undetermined	Undetermined
hsa-miR-587-001540	Undetermined	Undetermined	Undetermined	Undetermined	Undetermined	Undetermined	Undetermined	Undetermined	Undetermined	Undetermined	Undetermined	Undetermined	Undetermined	Undetermined	Undetermined	Undetermined	Undetermined	Undetermined	Undetermined	Undetermined	Undetermined	36.0492	Undetermined	Undetermined
hsa-miR-588-001542	Undetermined	Undetermined	Undetermined	Undetermined	Undetermined	Undetermined	Undetermined	Undetermined	Undetermined	Undetermined	Undetermined	Undetermined	Undetermined	Undetermined	Undetermined	Undetermined	Undetermined	Undetermined	Undetermined	Undetermined	Undetermined	Undetermined	Undetermined	Undetermined
hsa-miR-589-001543	Undetermined	Undetermined	Undetermined	Undetermined	Undetermined	Undetermined	Undetermined	Undetermined	Undetermined	34.0011	Undetermined	33.0011	Undetermined	Undetermined	Undetermined	Undetermined	34.9965	34.9129	33.963	34.0183	35.9658	Undetermined	34.9966	33.9671
hsa-miR-589-4395520	Undetermined	Undetermined	Undetermined	Undetermined	Undetermined	Undetermined	36.0037	Undetermined	Undetermined	Undetermined	Undetermined	Undetermined	Undetermined	Undetermined	37.2381	Undetermined	Undetermined	Undetermined	Undetermined	36.9768	Undetermined	Undetermined	Undetermined	Undetermined
hsa-miR-590-3P-002677	Undetermined	Undetermined	37.018	Undetermined	Undetermined	36.0034	35.9638	36.9505	36.0102	36.995	Undetermined	37.1402	36.9726	Undetermined	Undetermined	Undetermined	Undetermined	Undetermined	36.9665	36.0031	36.1864	37.002	36.0065	36.0092
hsa-miR-590-5p-4395176	35.9771	Undetermined	35.9656	35.965	Undetermined	37.002	33.9721	33.9666	35.9979	32.9916	31.7663	33.9603	35.9611	36.9643	35.963	35.9548	36.9643	35.9683	32.9444	31.9717	34.0077	33.9682	32.9625	32.9995
hsa-miR-591-001545	Undetermined	Undetermined	Undetermined	Undetermined	Undetermined	Undetermined	Undetermined	Undetermined	Undetermined	Undetermined	Undetermined	Undetermined	35.9622	Undetermined	Undetermined	Undetermined	Undetermined	Undetermined	Undetermined	Undetermined	Undetermined	Undetermined	Undetermined	34.9413
hsa-miR-592-001546	Undetermined	Undetermined	Undetermined	Undetermined	Undetermined	Undetermined	Undetermined	Undetermined	Undetermined	Undetermined	Undetermined	Undetermined	Undetermined	Undetermined	Undetermined	Undetermined	Undetermined	Undetermined	35.9654	Undetermined	35.9715	34.9714	34.9558	35.9644
hsa-miR-593-001547	Undetermined	Undetermined	Undetermined	Undetermined	Undetermined	Undetermined	Undetermined	Undetermined	Undetermined	Undetermined	Undetermined	Undetermined	Undetermined	Undetermined	Undetermined	Undetermined	Undetermined	Undetermined	Undetermined	Undetermined	Undetermined	Undetermined	Undetermined	Undetermined
hsa-miR-593-002411	Undetermined	Undetermined	Undetermined	Undetermined	Undetermined	Undetermined	Undetermined	Undetermined	Undetermined	Undetermined	Undetermined	Undetermined	Undetermined	Undetermined	Undetermined	Undetermined	Undetermined	Undetermined	Undetermined	Undetermined	Undetermined	Undetermined	Undetermined	Undetermined
hsa-miR-595-001987	Undetermined	Undetermined	Undetermined	Undetermined	Undetermined	Undetermined	Undetermined	Undetermined	Undetermined	Undetermined	Undetermined	Undetermined	Undetermined	Undetermined	Undetermined	Undetermined	Undetermined	Undetermined	Undetermined	Undetermined	Undetermined	Undetermined	Undetermined	33.1359
hsa-miR-596-001550	Undetermined	24.9865	Undetermined	24.8756	Undetermined	Undetermined	23.9364	Undetermined	Undetermined	Undetermined	Undetermined	Undetermined	Undetermined	Undetermined	Undetermined	Undetermined	Undetermined	Undetermined	Undetermined	Undetermined	Undetermined	Undetermined	Undetermined	Undetermined
hsa-miR-597-4380960	33.9467	Undetermined	Undetermined	Undetermined	Undetermined	Undetermined	Undetermined	Undetermined	35.015	32.9702	32.2436	33.9791	Undetermined	35.9333	35.9727	Undetermined	35.9725	36.9923	35.9488	35.9708	Undetermined	35.9683	Undetermined	Undetermined
hsa-miR-598-4395179	Undetermined	Undetermined	Undetermined	34.9811	Undetermined	Undetermined	33.9687	32.9845	33.9886	32.9909	33.276	32.9659	Undetermined	Undetermined	Undetermined	Undetermined	Undetermined	Undetermined	31.9656	30.9762	31.963	31.9721	31.9819	31.9835
hsa-miR-599-001554	Undetermined	Undetermined	Undetermined	Undetermined	Undetermined	Undetermined	Undetermined	Undetermined	Undetermined	Undetermined	Undetermined	Undetermined	Undetermined	Undetermined	Undetermined	Undetermined	Undetermined	Undetermined	37.015	Undetermined	Undetermined	Undetermined	35.9862	Undetermined
hsa-miR-600-001556	Undetermined	Undetermined	Undetermined	Undetermined	Undetermined	Undetermined	Undetermined	Undetermined	Undetermined	Undetermined	Undetermined	Undetermined	Undetermined	Undetermined	Undetermined	Undetermined	Undetermined	Undetermined	Undetermined	Undetermined	Undetermined	Undetermined	Undetermined	Undetermined
hsa-miR-601-001558	35.9675	Undetermined	35.9872	37.0115	35.9749	36.9648	35.9485	36.0094	34.9476	33.9634	34.9779	35.9773	37.0245	37.1164	36.9464	36.1138	Undetermined	37.1055	36.964	36.9735	36.9583	36.9586	36.9888	36.9717
hsa-miR-603-001566	Undetermined	Undetermined	Undetermined	Undetermined	Undetermined	Undetermined	Undetermined	Undetermined	Undetermined	Undetermined	Undetermined	Undetermined	Undetermined	Undetermined	Undetermined	Undetermined	Undetermined	Undetermined	Undetermined	Undetermined	Undetermined	Undetermined	Undetermined	Undetermined
hsa-miR-604-001567	Undetermined	Undetermined	Undetermined	Undetermined	Undetermined	Undetermined	Undetermined	Undetermined	Undetermined	Undetermined	Undetermined	Undetermined	Undetermined	Undetermined	Undetermined	Undetermined	Undetermined	Undetermined	Undetermined	Undetermined	Undetermined	Undetermined	Undetermined	Undetermined
hsa-miR-605-001568	Undetermined	Undetermined	Undetermined	Undetermined	Undetermined	Undetermined	Undetermined	Undetermined	36.0732	Undetermined	Undetermined	32.971	Undetermined	Undetermined	Undetermined	Undetermined	Undetermined	Undetermined	33.9752	Undetermined	Undetermined	Undetermined	32.9751	33.9713
hsa-miR-606-001569	Undetermined	Undetermined	Undetermined	Undetermined	Undetermined	Undetermined	Undetermined	Undetermined	Undetermined	Undetermined	Undetermined	Undetermined	36.0096	Undetermined	Undetermined	36.0058	Undetermined	Undetermined	Undetermined	Undetermined	Undetermined	Undetermined	Undetermined	Undetermined
hsa-miR-607-001570	Undetermined	Undetermined	Undetermined	Undetermined	Undetermined	Undetermined	Undetermined	Undetermined	Undetermined	Undetermined	Undetermined	Undetermined	Undetermined	Undetermined	Undetermined	Undetermined	Undetermined	Undetermined	Undetermined	Undetermined	Undetermined	Undetermined	Undetermined	Undetermined
hsa-miR-608-001571	Undetermined	Undetermined	Undetermined	Undetermined	Undetermined	Undetermined	Undetermined	Undetermined	Undetermined	Undetermined	Undetermined	Undetermined	Undetermined	Undetermined	Undetermined	Undetermined	Undetermined	Undetermined	Undetermined	Undetermined	Undetermined	Undetermined	Undetermined	Undetermined
hsa-miR-609-001573	Undetermined	Undetermined	Undetermined	Undetermined	Undetermined	Undetermined	Undetermined	Undetermined	Undetermined	Undetermined	Undetermined	Undetermined	Undetermined	Undetermined	Undetermined	Undetermined	Undetermined	Undetermined	Undetermined	Undetermined	Undetermined	Undetermined	Undetermined	Undetermined
hsa-miR-613-001586	Undetermined	Undetermined	Undetermined	Undetermined	Undetermined	Undetermined	Undetermined	Undetermined	Undetermined	Undetermined	Undetermined	Undetermined	Undetermined	Undetermined	Undetermined	Undetermined	Undetermined	Undetermined	Undetermined	Undetermined	Undetermined	Undetermined	Undetermined	Undetermined
hsa-miR-614-001587	Undetermined	Undetermined	Undetermined	Undetermined	Undetermined	Undetermined	Undetermined	Undetermined	Undetermined	Undetermined	Undetermined	Undetermined	Undetermined	Undetermined	Undetermined	Undetermined	Undetermined	Undetermined	Undetermined	Undetermined	Undetermined	Undetermined	Undetermined	Undetermined
hsa-miR-615-3p-4386777	Undetermined	Undetermined	Undetermined	Undetermined	Undetermined	Undetermined	Undetermined	Undetermined	Undetermined	Undetermined	Undetermined	Undetermined	29.1142	30.108	28.9815	Undetermined	29.9522	30.0167	Undetermined	Undetermined	Undetermined	Undetermined	Undetermined	Undetermined
hsa-miR-615-5p-4395464	Undetermined	Undetermined	Undetermined	Undetermined	Undetermined	Undetermined	Undetermined	Undetermined	Undetermined	Undetermined	Undetermined	Undetermined	Undetermined	Undetermined	Undetermined	Undetermined	Undetermined	Undetermined	Undetermined	Undetermined	Undetermined	Undetermined	Undetermined	Undetermined
hsa-miR-616-001589	Undetermined	Undetermined	Undetermined	Undetermined	Undetermined	Undetermined	Undetermined	Undetermined	33.9936	35.9815	32.9679	35.9595	Undetermined	Undetermined	Undetermined	Undetermined	35.9926	Undetermined	35.987	35.9733	Undetermined	35.9824	36.0148	Undetermined
hsa-miR-616-4395525	Undetermined	Undetermined	Undetermined	Undetermined	Undetermined	Undetermined	Undetermined	Undetermined	Undetermined	34.0022	Undetermined	Undetermined	Undetermined	Undetermined	Undetermined	34.9883	Undetermined	Undetermined	Undetermined	35.98	34.9798	35.9933	34.9741	35.9294
hsa-miR-617-001591	Undetermined	Undetermined	Undetermined	Undetermined	Undetermined	Undetermined	Undetermined	Undetermined	Undetermined	Undetermined	Undetermined	Undetermined	Undetermined	Undetermined	Undetermined	Undetermined	Undetermined	Undetermined	Undetermined	Undetermined	Undetermined	Undetermined	Undetermined	Undetermined
hsa-miR-618-4380996	35.9674	Undetermined	36.1954	36.9781	Undetermined	36.8589	35.98	36.1433	Undetermined	35.9787	29.7204	Undetermined	36.9463	37.0262	21.9951	Undetermined	36.968	21.8467	22.0314	23.1198	23.0965	24.1249	34.9559	36.0147
hsa-miR-620-002672	Undetermined	Undetermined	Undetermined	Undetermined	Undetermined	Undetermined	Undetermined	Undetermined	Undetermined	Undetermined	Undetermined	Undetermined	Undetermined	Undetermined	Undetermined	Undetermined	Undetermined	Undetermined	Undetermined	Undetermined	Undetermined	Undetermined	Undetermined	Undetermined
hsa-miR-621-001598	Undetermined	Undetermined	Undetermined	Undetermined	Undetermined	Undetermined	Undetermined	Undetermined	Undetermined	Undetermined	Undetermined	Undetermined	Undetermined	Undetermined	Undetermined	Undetermined	Undetermined	Undetermined	Undetermined	Undetermined	Undetermined	Undetermined	Undetermined	Undetermined
hsa-miR-622-001553	Undetermined	Undetermined	Undetermined	Undetermined	Undetermined	Undetermined	Undetermined	Undetermined	Undetermined	Undetermined	Undetermined	Undetermined	Undetermined	Undetermined	Undetermined	Undetermined	36.0571	Undetermined	Undetermined	Undetermined	Undetermined	Undetermined	Undetermined	Undetermined
hsa-miR-623-001555	Undetermined	Undetermined	Undetermined	Undetermined	Undetermined	36.9512	37.0273	Undetermined	Undetermined	Undetermined	Undetermined	Undetermined	36.0145	35.9517	Undetermined	36.0532	35.9676	35.9834	Undetermined	35.9926	Undetermined	Undetermined	Undetermined	Undetermined
hsa-miR-624-001557	35.9627	Undetermined	35.8573	34.9627	35.9905	36.0882	35.9685	36.9621	Undetermined	36.0158	34.9437	35.9459	Undetermined	Undetermined	Undetermined	Undetermined	Undetermined	35.9992	Undetermined	Undetermined	Undetermined	Undetermined	Undetermined	Undetermined
hsa-miR-624-4395541	Undetermined	Undetermined	Undetermined	Undetermined	Undetermined	Undetermined	Undetermined	Undetermined	Undetermined	Undetermined	Undetermined	Undetermined	Undetermined	Undetermined	Undetermined	Undetermined	Undetermined	Undetermined	Undetermined	Undetermined	Undetermined	Undetermined	Undetermined	Undetermined
hsa-miR-625#-002432	33.9864	35.975	33.9935	34.9839	31.9413	31.9662	31.994	29.9629	29.9667	29.978	29.9625	28.9565	32.9674	32.9683	32.966	31.9585	31.9601	32.971	28.9546	29.9726	30.9811	29.9554	29.9727	29.9778
hsa-miR-625-4395542	Undetermined	Undetermined	Undetermined	36.7675	Undetermined	Undetermined	35.0193	35.9617	35.8831	36.0345	37.5813	35.9637	35.9918	37.0236	36.0523	36.0215	36.0211	35.9831	32.9978	35.0071	35.0329	34.0122	32.9583	33.9667
hsa-miR-626-001559	Undetermined	Undetermined	Undetermined	Undetermined	Undetermined	Undetermined	Undetermined	Undetermined	Undetermined	Undetermined	Undetermined	Undetermined	Undetermined	Undetermined	Undetermined	Undetermined	Undetermined	Undetermined	Undetermined	Undetermined	Undetermined	Undetermined	Undetermined	Undetermined
hsa-miR-627-4380967	Undetermined	Undetermined	Undetermined	Undetermined	33.0312	30.9907	Undetermined	25.9891	25.9597	25.0363	25.548	25.9728	33.9921	29.9303	35.9464	32.0385	32.931	31.981	25.9343	26.9638	27.9686	25.9925	25.973	25.9579
hsa-miR-628-3p-002434	Undetermined	Undetermined	Undetermined	35.0222	Undetermined	Undetermined	33.9736	33.9454	34.9937	36.052	Undetermined	36.1454	Undetermined	Undetermined	Undetermined	34.9859	Undetermined	Undetermined	35.014	35.9637	Undetermined	35.8695	35.9554	35.9692
hsa-miR-628-5p-4395544	Undetermined	Undetermined	22.996	Undetermined	22.977	22.9625	Undetermined	36.9489	22.9814	21.958	21.2141	21.9298	36.959	29.9854	28.9568	36.9949	36.9978	28.968	33.9952	34.9557	35.0481	33.967	33.9627	33.9862
hsa-miR-629-001562	Undetermined	Undetermined	Undetermined	Undetermined	Undetermined	Undetermined	33.0001	34.9799	33.9596	32.9833	Undetermined	31.9877	Undetermined	35.9789	35.0151	36.9569	Undetermined	35.9402	32.9977	32.9955	33.9794	32.9743	32.992	31.9469
hsa-miR-629-4395547	Undetermined	34.9812	Undetermined	Undetermined	Undetermined	Undetermined	33.9793	Undetermined	Undetermined	Undetermined	38.3985	Undetermined	Undetermined	Undetermined	36.9979	Undetermined	Undetermined	Undetermined	37.0099	Undetermined	37.1073	36.923	35.9852	Undetermined
hsa-miR-630-001563	Undetermined	Undetermined	Undetermined	Undetermined	Undetermined	Undetermined	Undetermined	Undetermined	Undetermined	Undetermined	Undetermined	Undetermined	Undetermined	Undetermined	Undetermined	Undetermined	Undetermined	34.0562	Undetermined	Undetermined	Undetermined	Undetermined	Undetermined	Undetermined
hsa-miR-631-001564	Undetermined	Undetermined	Undetermined	Undetermined	Undetermined	Undetermined	Undetermined	Undetermined	Undetermined	Undetermined	Undetermined	Undetermined	Undetermined	Undetermined	Undetermined	Undetermined	Undetermined	Undetermined	Undetermined	Undetermined	Undetermined	Undetermined	Undetermined	Undetermined
hsa-miR-633-001574	Undetermined	Undetermined	Undetermined	Undetermined	Undetermined	Undetermined	Undetermined	Undetermined	Undetermined	Undetermined	Undetermined	Undetermined	Undetermined	Undetermined	Undetermined	Undetermined	Undetermined	Undetermined	Undetermined	Undetermined	Undetermined	Undetermined	Undetermined	Undetermined
hsa-miR-634-001576	Undetermined	Undetermined	Undetermined	Undetermined	Undetermined	Undetermined	Undetermined	Undetermined	Undetermined	Undetermined	Undetermined	Undetermined	Undetermined	Undetermined	Undetermined	Undetermined	Undetermined	Undetermined	Undetermined	Undetermined	Undetermined	Undetermined	Undetermined	Undetermined
hsa-miR-635-001578	Undetermined	Undetermined	Undetermined	Undetermined	Undetermined	Undetermined	Undetermined	Undetermined	Undetermined	Undetermined	Undetermined	Undetermined	Undetermined	Undetermined	Undetermined	Undetermined	Undetermined	Undetermined	Undetermined	Undetermined	Undetermined	Undetermined	Undetermined	Undetermined
hsa-miR-636-4395199	Undetermined	Undetermined	Undetermined	33.9875	Undetermined	Undetermined	Undetermined	Undetermined	Undetermined	Undetermined	Undetermined	Undetermined	35.9959	33.9914	34.9358	34.9074	35.9568	35.9283	34.982	33.9728	35.969	35.9267	33.9695	33.9809
hsa-miR-637-001581	Undetermined	Undetermined	Undetermined	Undetermined	Undetermined	Undetermined	Undetermined	Undetermined	Undetermined	Undetermined	Undetermined	Undetermined	Undetermined	Undetermined	Undetermined	Undetermined	Undetermined	Undetermined	Undetermined	Undetermined	Undetermined	Undetermined	Undetermined	Undetermined
hsa-miR-638-001582	32.9802	36.0719	Undetermined	Undetermined	31.9821	35.9676	34.0257	36.0741	Undetermined	35.9755	Undetermined	Undetermined	35.0116	32.9988	33.9857	33.9483	34.0316	33.9982	33.0071	34.0181	32.994	34.0085	34.0238	33.0073
hsa-miR-639-001583	Undetermined	Undetermined	Undetermined	35.9327	36.0709	Undetermined	Undetermined	Undetermined	Undetermined	Undetermined	35.9904	35.9747	35.8872	36.9476	35.9567	36.0101	35.9063	36.0654	35.9782	Undetermined	35.949	Undetermined	Undetermined	Undetermined
hsa-miR-640-001584	Undetermined	Undetermined	Undetermined	Undetermined	Undetermined	Undetermined	Undetermined	Undetermined	Undetermined	Undetermined	Undetermined	Undetermined	Undetermined	Undetermined	Undetermined	Undetermined	Undetermined	Undetermined	Undetermined	Undetermined	Undetermined	Undetermined	Undetermined	Undetermined
hsa-miR-641-001585	Undetermined	Undetermined	Undetermined	Undetermined	Undetermined	Undetermined	Undetermined	Undetermined	Undetermined	Undetermined	Undetermined	Undetermined	Undetermined	Undetermined	Undetermined	Undetermined	Undetermined	Undetermined	Undetermined	34.9913	Undetermined	Undetermined	Undetermined	Undetermined
hsa-miR-642-4380995	Undetermined	32.9785	35.9736	32.9668	31.984	32.9725	28.9756	29.9918	28.9696	28.9874	28.1656	28.9809	31.9783	31.9644	31.9797	31.9832	31.9681	32.9735	32.9886	32.9741	32.963	32.9763	32.9789	32.9618
hsa-miR-643-001594	Undetermined	Undetermined	Undetermined	Undetermined	Undetermined	Undetermined	Undetermined	Undetermined	Undetermined	Undetermined	Undetermined	Undetermined	Undetermined	Undetermined	Undetermined	Undetermined	Undetermined	Undetermined	Undetermined	Undetermined	Undetermined	Undetermined	Undetermined	Undetermined
hsa-miR-644-001596	Undetermined	Undetermined	Undetermined	34.003	Undetermined	32.934	Undetermined	Undetermined	Undetermined	Undetermined	Undetermined	32.9361	Undetermined	Undetermined	Undetermined	Undetermined	Undetermined	Undetermined	Undetermined	Undetermined	Undetermined	Undetermined	Undetermined	Undetermined
hsa-miR-645-001597	36.9813	Undetermined	Undetermined	36.9511	36.9479	35.9473	35.9609	Undetermined	35.9625	34.0038	36.9651	36.9542	Undetermined	Undetermined	Undetermined	Undetermined	Undetermined	Undetermined	Undetermined	Undetermined	Undetermined	37.0044	Undetermined	Undetermined
hsa-miR-646-001599	Undetermined	Undetermined	Undetermined	Undetermined	Undetermined	Undetermined	Undetermined	Undetermined	Undetermined	Undetermined	Undetermined	Undetermined	Undetermined	Undetermined	Undetermined	Undetermined	Undetermined	Undetermined	Undetermined	Undetermined	Undetermined	Undetermined	Undetermined	Undetermined
hsa-miR-647-001600	Undetermined	Undetermined	Undetermined	Undetermined	Undetermined	Undetermined	Undetermined	Undetermined	Undetermined	Undetermined	Undetermined	Undetermined	Undetermined	Undetermined	Undetermined	Undetermined	Undetermined	Undetermined	Undetermined	Undetermined	Undetermined	Undetermined	Undetermined	Undetermined
hsa-miR-648-001601	Undetermined	Undetermined	Undetermined	Undetermined	Undetermined	Undetermined	Undetermined	Undetermined	Undetermined	Undetermined	31.0504	Undetermined	Undetermined	Undetermined	Undetermined	Undetermined	Undetermined	Undetermined	Undetermined	Undetermined	Undetermined	Undetermined	Undetermined	Undetermined
hsa-miR-649-001602	Undetermined	Undetermined	Undetermined	Undetermined	Undetermined	Undetermined	Undetermined	Undetermined	Undetermined	Undetermined	Undetermined	Undetermined	Undetermined	Undetermined	Undetermined	Undetermined	Undetermined	Undetermined	Undetermined	36.0137	Undetermined	Undetermined	Undetermined	Undetermined
hsa-miR-650-001603	Undetermined	Undetermined	Undetermined	Undetermined	Undetermined	Undetermined	Undetermined	Undetermined	Undetermined	Undetermined	Undetermined	Undetermined	31.9549	32.9828	Undetermined	Undetermined	Undetermined	Undetermined	Undetermined	Undetermined	Undetermined	Undetermined	Undetermined	Undetermined
hsa-miR-651-4381007	Undetermined	Undetermined	Undetermined	Undetermined	Undetermined	Undetermined	Undetermined	Undetermined	Undetermined	Undetermined	Undetermined	Undetermined	Undetermined	Undetermined	Undetermined	Undetermined	Undetermined	Undetermined	Undetermined	Undetermined	Undetermined	Undetermined	Undetermined	Undetermined
hsa-miR-652-4395463	Undetermined	Undetermined	Undetermined	Undetermined	Undetermined	Undetermined	36.0311	36.0037	36.9458	36.0316	36.7092	Undetermined	32.0107	32.9768	31.9865	33.0001	31.9948	32.982	29.9968	29.991	30.9986	29.9741	29.9846	29.9957
hsa-miR-653-4395403	Undetermined	Undetermined	Undetermined	Undetermined	Undetermined	Undetermined	Undetermined	Undetermined	Undetermined	Undetermined	Undetermined	Undetermined	Undetermined	Undetermined	Undetermined	Undetermined	Undetermined	Undetermined	Undetermined	Undetermined	Undetermined	Undetermined	Undetermined	Undetermined
hsa-miR-654-3p-4395350	Undetermined	Undetermined	Undetermined	Undetermined	Undetermined	Undetermined	Undetermined	Undetermined	Undetermined	Undetermined	Undetermined	Undetermined	Undetermined	35.9561	35.966	36.974	35.9924	34.958	Undetermined	Undetermined	Undetermined	Undetermined	Undetermined	Undetermined
hsa-miR-654-5p-4381014	Undetermined	Undetermined	Undetermined	Undetermined	Undetermined	Undetermined	Undetermined	Undetermined	Undetermined	Undetermined	Undetermined	Undetermined	Undetermined	Undetermined	Undetermined	Undetermined	Undetermined	Undetermined	Undetermined	Undetermined	Undetermined	Undetermined	Undetermined	Undetermined
hsa-miR-655-4381015	Undetermined	Undetermined	Undetermined	Undetermined	Undetermined	Undetermined	Undetermined	Undetermined	Undetermined	Undetermined	Undetermined	Undetermined	35.982	Undetermined	35.9957	35.9582	Undetermined	Undetermined	Undetermined	Undetermined	Undetermined	Undetermined	Undetermined	Undetermined
hsa-miR-656-001510	Undetermined	Undetermined	Undetermined	35.9817	Undetermined	Undetermined	Undetermined	Undetermined	Undetermined	Undetermined	Undetermined	Undetermined	Undetermined	36.943	Undetermined	36.0019	36.0021	Undetermined	35.9759	35.9477	31.8536	36.0258	Undetermined	35.9661
hsa-miR-657-001512	Undetermined	Undetermined	Undetermined	Undetermined	Undetermined	Undetermined	Undetermined	Undetermined	Undetermined	Undetermined	Undetermined	Undetermined	Undetermined	Undetermined	Undetermined	Undetermined	Undetermined	Undetermined	Undetermined	Undetermined	Undetermined	Undetermined	Undetermined	Undetermined
hsa-miR-658-001513	Undetermined	Undetermined	Undetermined	Undetermined	Undetermined	Undetermined	Undetermined	Undetermined	Undetermined	Undetermined	Undetermined	Undetermined	Undetermined	Undetermined	Undetermined	Undetermined	Undetermined	Undetermined	Undetermined	Undetermined	Undetermined	Undetermined	Undetermined	Undetermined
hsa-miR-659-001514	Undetermined	Undetermined	Undetermined	Undetermined	Undetermined	Undetermined	Undetermined	Undetermined	Undetermined	Undetermined	Undetermined	Undetermined	29.899	31.095	30.9711	31.1002	30.9241	30.9567	Undetermined	31.2339	31.0364	Undetermined	31.0452	31.9199
hsa-miR-660-4380925	33.9803	Undetermined	Undetermined	32.008	33.9976	34.0313	30.9952	30.962	31.9906	30.978	29.0694	30.9536	33.0306	33.9616	33.9862	32.9626	32.9827	33.0079	29.9868	29.9941	30.9728	29.9501	29.9925	29.9959
hsa-miR-661-001606	Undetermined	Undetermined	Undetermined	Undetermined	32.0326	Undetermined	Undetermined	Undetermined	Undetermined	28.9647	Undetermined	Undetermined	Undetermined	Undetermined	31.9559	Undetermined	Undetermined	33.954	Undetermined	Undetermined	Undetermined	Undetermined	Undetermined	Undetermined
hsa-miR-662-001607	Undetermined	Undetermined	Undetermined	Undetermined	Undetermined	Undetermined	Undetermined	Undetermined	Undetermined	Undetermined	Undetermined	Undetermined	Undetermined	Undetermined	Undetermined	35.9745	35.9762	Undetermined	Undetermined	Undetermined	Undetermined	35.8827	Undetermined	Undetermined
hsa-miR-663B-002857	Undetermined	Undetermined	Undetermined	Undetermined	Undetermined	Undetermined	Undetermined	Undetermined	Undetermined	Undetermined	Undetermined	Undetermined	Undetermined	Undetermined	Undetermined	Undetermined	Undetermined	Undetermined	Undetermined	Undetermined	Undetermined	Undetermined	Undetermined	Undetermined
hsa-miR-664-002897	Undetermined	Undetermined	Undetermined	Undetermined	Undetermined	Undetermined	Undetermined	Undetermined	Undetermined	Undetermined	Undetermined	Undetermined	Undetermined	Undetermined	Undetermined	Undetermined	Undetermined	Undetermined	Undetermined	Undetermined	Undetermined	Undetermined	Undetermined	Undetermined
hsa-miR-665-002681	Undetermined	Undetermined	Undetermined	Undetermined	Undetermined	Undetermined	Undetermined	Undetermined	Undetermined	Undetermined	Undetermined	Undetermined	Undetermined	Undetermined	Undetermined	Undetermined	Undetermined	Undetermined	Undetermined	Undetermined	Undetermined	Undetermined	Undetermined	Undetermined
hsa-miR-668-001992	Undetermined	Undetermined	Undetermined	Undetermined	Undetermined	35.8899	Undetermined	Undetermined	Undetermined	Undetermined	Undetermined	Undetermined	Undetermined	Undetermined	Undetermined	Undetermined	Undetermined	Undetermined	Undetermined	Undetermined	Undetermined	Undetermined	Undetermined	Undetermined
hsa-miR-671-3p-4395433	Undetermined	Undetermined	Undetermined	Undetermined	Undetermined	35.9539	35.9774	Undetermined	35.9848	35.9743	Undetermined	36.0059	33.9754	35.9847	33.9836	34.9659	33.966	34.9761	33.9933	32.9969	33.9646	35.009	33.9967	33.9662
hsa-miR-672-4395438	Undetermined	Undetermined	Undetermined	Undetermined	Undetermined	Undetermined	Undetermined	Undetermined	Undetermined	Undetermined	Undetermined	Undetermined	Undetermined	Undetermined	Undetermined	Undetermined	Undetermined	Undetermined	Undetermined	Undetermined	Undetermined	Undetermined	Undetermined	Undetermined
hsa-miR-674-4395193	Undetermined	Undetermined	Undetermined	Undetermined	Undetermined	Undetermined	Undetermined	Undetermined	Undetermined	Undetermined	Undetermined	Undetermined	Undetermined	Undetermined	Undetermined	Undetermined	Undetermined	Undetermined	Undetermined	Undetermined	Undetermined	Undetermined	Undetermined	Undetermined
hsa-miR-675-002005	Undetermined	Undetermined	Undetermined	Undetermined	Undetermined	Undetermined	Undetermined	Undetermined	Undetermined	Undetermined	Undetermined	Undetermined	Undetermined	Undetermined	Undetermined	Undetermined	Undetermined	Undetermined	Undetermined	Undetermined	Undetermined	Undetermined	Undetermined	Undetermined
hsa-miR-708#-002342	Undetermined	Undetermined	Undetermined	Undetermined	Undetermined	Undetermined	Undetermined	Undetermined	Undetermined	Undetermined	Undetermined	Undetermined	Undetermined	Undetermined	Undetermined	Undetermined	Undetermined	Undetermined	Undetermined	Undetermined	Undetermined	Undetermined	Undetermined	Undetermined
hsa-miR-708-4395452	Undetermined	Undetermined	Undetermined	33.9422	Undetermined	35.9662	35.9537	Undetermined	35.9594	35.9582	Undetermined	Undetermined	30.9741	31.9701	30.9712	30.9503	30.959	30.961	36.0851	34.956	Undetermined	34.9649	33.9618	33.9619
hsa-miR-7-2#-002314	Undetermined	Undetermined	Undetermined	Undetermined	Undetermined	Undetermined	Undetermined	Undetermined	Undetermined	Undetermined	Undetermined	Undetermined	35.9937	35.9997	35.889	Undetermined	Undetermined	36.042	Undetermined	35.9592	Undetermined	Undetermined	Undetermined	Undetermined
hsa-miR-720-002895	Undetermined	Undetermined	Undetermined	Undetermined	Undetermined	Undetermined	Undetermined	Undetermined	Undetermined	Undetermined	Undetermined	Undetermined	28.7498	29.0397	28.0678	Undetermined	27.99	28.0139	26.9515	29.776	27.9675	26.9765	27.0095	26.9389
hsa-miR-744#-002325	Undetermined	Undetermined	Undetermined	Undetermined	Undetermined	Undetermined	Undetermined	36.0544	Undetermined	36.0265	Undetermined	35.9709	Undetermined	Undetermined	35.9993	Undetermined	35.9773	35.9809	36.0115	Undetermined	35.9685	Undetermined	36.0078	Undetermined
hsa-miR-744-4395435	Undetermined	Undetermined	Undetermined	Undetermined	Undetermined	35.9788	32.9891	32.9881	34.9748	35.9657	32.7835	36.0106	33.9832	33.9711	33.9739	32.9976	32.9525	34.9892	30.9715	31.9826	31.9836	31.9806	31.9685	31.9696
hsa-miR-758-4395180	Undetermined	Undetermined	Undetermined	Undetermined	Undetermined	Undetermined	Undetermined	Undetermined	Undetermined	Undetermined	Undetermined	Undetermined	35.958	Undetermined	35.9792	Undetermined	Undetermined	Undetermined	35.0339	35.9947	Undetermined	Undetermined	Undetermined	Undetermined
hsa-miR-765-002643	Undetermined	Undetermined	Undetermined	Undetermined	Undetermined	Undetermined	Undetermined	Undetermined	Undetermined	Undetermined	Undetermined	Undetermined	Undetermined	Undetermined	Undetermined	Undetermined	Undetermined	Undetermined	Undetermined	Undetermined	Undetermined	36.0252	Undetermined	Undetermined
hsa-miR-766-001986	Undetermined	Undetermined	Undetermined	Undetermined	Undetermined	35.9679	30.9999	31.0127	33.0183	31.1596	33.958	31.0604	33.9784	33.0525	32.9998	Undetermined	Undetermined	Undetermined	29.9703	31.0597	30.9598	30.8703	31.0095	31.0074
hsa-miR-767-3p-001995	Undetermined	Undetermined	Undetermined	Undetermined	Undetermined	Undetermined	Undetermined	Undetermined	Undetermined	Undetermined	Undetermined	Undetermined	Undetermined	Undetermined	Undetermined	Undetermined	Undetermined	Undetermined	Undetermined	Undetermined	Undetermined	Undetermined	Undetermined	Undetermined
hsa-miR-767-5p-001993	Undetermined	Undetermined	Undetermined	Undetermined	Undetermined	Undetermined	Undetermined	Undetermined	Undetermined	Undetermined	Undetermined	Undetermined	Undetermined	Undetermined	Undetermined	Undetermined	Undetermined	Undetermined	Undetermined	Undetermined	Undetermined	Undetermined	Undetermined	Undetermined
hsa-miR-769-3p-002003	Undetermined	Undetermined	Undetermined	Undetermined	Undetermined	Undetermined	Undetermined	Undetermined	Undetermined	Undetermined	Undetermined	Undetermined	34.9507	Undetermined	Undetermined	Undetermined	Undetermined	Undetermined	Undetermined	Undetermined	Undetermined	Undetermined	Undetermined	Undetermined
hsa-miR-769-5p-001998	Undetermined	Undetermined	Undetermined	Undetermined	35.9896	33.0682	31.0097	30.9955	30.96	31.9613	32.9534	30.0021	33.0361	34.0355	32.9778	32.026	33.1172	32.9005	31.9724	31.9703	31.9741	31.9689	30.9621	31.9777
hsa-miR-770-5p-002002	Undetermined	36.1024	Undetermined	Undetermined	Undetermined	Undetermined	Undetermined	Undetermined	Undetermined	Undetermined	32.9769	Undetermined	36.0046	Undetermined	35.0069	Undetermined	Undetermined	35.9959	35.9749	Undetermined	34.9849	Undetermined	Undetermined	Undetermined
hsa-miR-802-002004	Undetermined	Undetermined	Undetermined	34.0063	35.9547	Undetermined	Undetermined	Undetermined	Undetermined	Undetermined	Undetermined	Undetermined	Undetermined	Undetermined	Undetermined	Undetermined	Undetermined	Undetermined	Undetermined	Undetermined	Undetermined	Undetermined	Undetermined	Undetermined
hsa-miR-871-4395465	Undetermined	Undetermined	Undetermined	Undetermined	Undetermined	Undetermined	Undetermined	Undetermined	Undetermined	Undetermined	Undetermined	Undetermined	Undetermined	Undetermined	Undetermined	Undetermined	Undetermined	Undetermined	Undetermined	Undetermined	Undetermined	Undetermined	Undetermined	Undetermined
hsa-miR-872-4395375	Undetermined	Undetermined	36.0061	Undetermined	35.9604	33.9663	Undetermined	33.9954	33.9651	33.9586	33.9792	33.0217	Undetermined	Undetermined	Undetermined	Undetermined	Undetermined	36.9758	Undetermined	36.8954	Undetermined	Undetermined	Undetermined	35.9734
hsa-miR-873-4395467	Undetermined	Undetermined	Undetermined	Undetermined	Undetermined	Undetermined	Undetermined	Undetermined	Undetermined	Undetermined	Undetermined	Undetermined	Undetermined	Undetermined	Undetermined	Undetermined	Undetermined	Undetermined	Undetermined	Undetermined	Undetermined	Undetermined	36.0028	Undetermined
hsa-miR-874-4395379	Undetermined	Undetermined	Undetermined	Undetermined	Undetermined	Undetermined	32.0388	32.0816	Undetermined	32.0311	34.8815	32.0094	Undetermined	Undetermined	Undetermined	Undetermined	Undetermined	Undetermined	Undetermined	Undetermined	Undetermined	Undetermined	Undetermined	Undetermined
hsa-miR-875-3p-4395315	Undetermined	Undetermined	Undetermined	Undetermined	Undetermined	Undetermined	Undetermined	Undetermined	Undetermined	Undetermined	Undetermined	Undetermined	Undetermined	Undetermined	Undetermined	Undetermined	Undetermined	Undetermined	Undetermined	Undetermined	Undetermined	Undetermined	Undetermined	Undetermined
hsa-miR-875-5p-002203	Undetermined	35.8819	Undetermined	37.057	35.9757	Undetermined	Undetermined	35.9719	37.0759	35.9375	Undetermined	Undetermined	33.9673	33.9611	32.9922	32.9614	36.0491	36.0585	32.9554	33.98	37.0603	32.9703	33.9929	32.9814
hsa-miR-876-3p-4395336	Undetermined	Undetermined	Undetermined	Undetermined	Undetermined	Undetermined	Undetermined	Undetermined	Undetermined	Undetermined	Undetermined	Undetermined	Undetermined	Undetermined	Undetermined	Undetermined	Undetermined	Undetermined	Undetermined	Undetermined	Undetermined	Undetermined	Undetermined	Undetermined
hsa-miR-876-5p-4395316	Undetermined	Undetermined	Undetermined	Undetermined	Undetermined	Undetermined	Undetermined	Undetermined	Undetermined	Undetermined	Undetermined	Undetermined	Undetermined	Undetermined	Undetermined	Undetermined	Undetermined	Undetermined	Undetermined	Undetermined	Undetermined	Undetermined	Undetermined	Undetermined
hsa-miR-885-3p-4395483	Undetermined	Undetermined	Undetermined	Undetermined	Undetermined	Undetermined	Undetermined	Undetermined	Undetermined	Undetermined	Undetermined	Undetermined	Undetermined	Undetermined	Undetermined	Undetermined	Undetermined	Undetermined	Undetermined	Undetermined	Undetermined	Undetermined	Undetermined	Undetermined
hsa-miR-885-5p-4395407	Undetermined	35.9922	Undetermined	Undetermined	Undetermined	Undetermined	34.989	Undetermined	Undetermined	34.9603	32.2077	35.9943	35.9716	36.1352	Undetermined	35.9045	37.0039	Undetermined	33.982	32.9843	33.9888	32.9706	32.9999	33.988
hsa-miR-886-3p-4395305	Undetermined	Undetermined	Undetermined	33.9671	Undetermined	Undetermined	Undetermined	Undetermined	Undetermined	Undetermined	Undetermined	Undetermined	31.9814	32.9996	30.9673	31.9806	33.0094	32.9917	32.9442	32.9516	33.9823	33.0077	32.9892	33.9563
hsa-miR-886-5p-4395304	32.948	35.9944	35.9603	33.0077	36.0153	35.9711	32.9982	35.0528	36.0182	33.9876	32.4271	35.0214	31.9802	31.9884	31.9779	30.9697	31.9777	33.001	32.998	33.9819	34.9942	33.0148	32.9885	32.9699
hsa-miR-887-4395485	Undetermined	Undetermined	Undetermined	Undetermined	Undetermined	Undetermined	Undetermined	Undetermined	Undetermined	Undetermined	Undetermined	Undetermined	Undetermined	Undetermined	Undetermined	Undetermined	Undetermined	Undetermined	Undetermined	Undetermined	Undetermined	Undetermined	Undetermined	Undetermined
hsa-miR-888#-002213	Undetermined	Undetermined	Undetermined	Undetermined	Undetermined	Undetermined	Undetermined	Undetermined	Undetermined	Undetermined	Undetermined	Undetermined	Undetermined	Undetermined	Undetermined	Undetermined	Undetermined	Undetermined	Undetermined	Undetermined	Undetermined	Undetermined	Undetermined	Undetermined
hsa-miR-888-4395323	Undetermined	Undetermined	Undetermined	Undetermined	Undetermined	Undetermined	Undetermined	Undetermined	Undetermined	Undetermined	34.133	Undetermined	Undetermined	Undetermined	Undetermined	Undetermined	Undetermined	Undetermined	Undetermined	Undetermined	Undetermined	Undetermined	Undetermined	Undetermined
hsa-miR-889-4395313	Undetermined	Undetermined	Undetermined	36.0023	Undetermined	Undetermined	Undetermined	Undetermined	Undetermined	Undetermined	Undetermined	Undetermined	Undetermined	35.944	Undetermined	Undetermined	Undetermined	Undetermined	Undetermined	Undetermined	Undetermined	Undetermined	Undetermined	Undetermined
hsa-miR-890-4395320	Undetermined	Undetermined	Undetermined	Undetermined	Undetermined	Undetermined	Undetermined	Undetermined	Undetermined	Undetermined	Undetermined	Undetermined	Undetermined	Undetermined	Undetermined	Undetermined	Undetermined	Undetermined	Undetermined	Undetermined	Undetermined	Undetermined	Undetermined	Undetermined
hsa-miR-891a-4395302	Undetermined	Undetermined	Undetermined	Undetermined	Undetermined	Undetermined	Undetermined	Undetermined	Undetermined	Undetermined	Undetermined	Undetermined	Undetermined	Undetermined	Undetermined	Undetermined	Undetermined	Undetermined	Undetermined	Undetermined	36.9633	Undetermined	Undetermined	Undetermined
hsa-miR-891b-4395321	Undetermined	Undetermined	Undetermined	Undetermined	Undetermined	Undetermined	Undetermined	Undetermined	Undetermined	Undetermined	Undetermined	Undetermined	Undetermined	Undetermined	Undetermined	Undetermined	Undetermined	Undetermined	Undetermined	Undetermined	Undetermined	Undetermined	Undetermined	Undetermined
hsa-miR-892a-4395306	Undetermined	Undetermined	Undetermined	Undetermined	Undetermined	Undetermined	Undetermined	Undetermined	Undetermined	Undetermined	Undetermined	Undetermined	Undetermined	Undetermined	Undetermined	Undetermined	Undetermined	Undetermined	Undetermined	Undetermined	Undetermined	Undetermined	Undetermined	Undetermined
hsa-miR-892b-002214	Undetermined	Undetermined	Undetermined	Undetermined	Undetermined	Undetermined	Undetermined	Undetermined	Undetermined	Undetermined	Undetermined	Undetermined	Undetermined	Undetermined	Undetermined	36.9664	Undetermined	Undetermined	Undetermined	Undetermined	Undetermined	Undetermined	Undetermined	Undetermined
hsa-miR-9#-002231	Undetermined	35.9582	Undetermined	32.9797	31.9565	33.9774	29.9579	29.9722	29.9661	27.9535	30.9846	28.9584	Undetermined	Undetermined	Undetermined	Undetermined	Undetermined	Undetermined	33.9775	32.9736	34.9952	32.9621	32.981	33.9783
hsa-miR-920-002150	Undetermined	Undetermined	Undetermined	Undetermined	Undetermined	Undetermined	Undetermined	Undetermined	Undetermined	Undetermined	Undetermined	Undetermined	Undetermined	Undetermined	Undetermined	Undetermined	Undetermined	Undetermined	Undetermined	Undetermined	Undetermined	Undetermined	Undetermined	Undetermined
hsa-miR-921-002151	Undetermined	Undetermined	Undetermined	Undetermined	Undetermined	Undetermined	Undetermined	Undetermined	Undetermined	Undetermined	Undetermined	Undetermined	Undetermined	Undetermined	Undetermined	Undetermined	Undetermined	Undetermined	Undetermined	Undetermined	Undetermined	Undetermined	Undetermined	Undetermined
hsa-miR-922-002152	Undetermined	Undetermined	Undetermined	Undetermined	Undetermined	Undetermined	Undetermined	Undetermined	Undetermined	Undetermined	Undetermined	Undetermined	Undetermined	Undetermined	Undetermined	Undetermined	Undetermined	Undetermined	Undetermined	Undetermined	Undetermined	Undetermined	Undetermined	Undetermined
hsa-miR-924-002154	Undetermined	Undetermined	Undetermined	Undetermined	Undetermined	Undetermined	Undetermined	Undetermined	Undetermined	Undetermined	Undetermined	Undetermined	Undetermined	Undetermined	Undetermined	Undetermined	Undetermined	Undetermined	Undetermined	Undetermined	Undetermined	Undetermined	Undetermined	Undetermined
hsa-miR-92a-1#-002137	Undetermined	Undetermined	Undetermined	Undetermined	Undetermined	Undetermined	Undetermined	35.9824	Undetermined	Undetermined	Undetermined	35.9701	Undetermined	Undetermined	Undetermined	Undetermined	35.9964	35.9688	33.9663	33.9842	33.949	34.9794	33.978	33.9722
hsa-miR-92a-2#-002138	Undetermined	Undetermined	Undetermined	Undetermined	Undetermined	Undetermined	Undetermined	Undetermined	Undetermined	Undetermined	Undetermined	Undetermined	Undetermined	Undetermined	Undetermined	Undetermined	Undetermined	Undetermined	Undetermined	Undetermined	Undetermined	Undetermined	Undetermined	Undetermined
hsa-miR-92a-4395169	28.978	29.9735	29.9914	24.9686	24.9802	24.9737	23.9747	23.9693	23.9871	22.9811	22.0955	22.9688	29.9804	30.9861	30.9762	30.9758	29.9722	29.9806	24.9605	25.9884	25.9676	25.9794	25.9786	25.9781
hsa-miR-92b#-002343	Undetermined	Undetermined	Undetermined	Undetermined	Undetermined	Undetermined	Undetermined	Undetermined	Undetermined	Undetermined	Undetermined	Undetermined	Undetermined	Undetermined	Undetermined	Undetermined	Undetermined	Undetermined	Undetermined	Undetermined	Undetermined	Undetermined	Undetermined	Undetermined
hsa-miR-93#-002139	Undetermined	34.9886	32.9677	31.9779	30.9603	30.9695	27.9779	26.9564	27.9595	26.969	26.9465	26.965	32.9654	33.9703	33.9549	31.9507	31.9517	32.9672	28.9809	28.9627	29.9588	28.9515	28.945	28.9645
hsa-miR-933-002176	Undetermined	Undetermined	Undetermined	Undetermined	Undetermined	Undetermined	Undetermined	Undetermined	Undetermined	Undetermined	Undetermined	Undetermined	Undetermined	Undetermined	Undetermined	Undetermined	Undetermined	Undetermined	Undetermined	Undetermined	Undetermined	Undetermined	Undetermined	Undetermined
hsa-miR-934-002177	Undetermined	Undetermined	Undetermined	Undetermined	Undetermined	Undetermined	Undetermined	Undetermined	Undetermined	Undetermined	Undetermined	Undetermined	Undetermined	Undetermined	Undetermined	Undetermined	Undetermined	Undetermined	Undetermined	Undetermined	Undetermined	Undetermined	Undetermined	Undetermined
hsa-miR-93-4373302	35.9999	32.9927	32.9625	30.9934	30.9791	30.9657	29.9895	29.9838	29.9607	28.9704	27.5169	29.9711	31.9746	31.9692	31.9757	30.9733	30.9822	30.9613	26.9662	26.9523	27.9549	Undetermined	26.9408	26.9514
hsa-miR-935-002178	Undetermined	Undetermined	Undetermined	Undetermined	Undetermined	Undetermined	Undetermined	Undetermined	Undetermined	Undetermined	Undetermined	Undetermined	Undetermined	Undetermined	Undetermined	Undetermined	Undetermined	Undetermined	Undetermined	Undetermined	Undetermined	Undetermined	Undetermined	Undetermined
hsa-miR-936-002179	Undetermined	Undetermined	Undetermined	Undetermined	Undetermined	Undetermined	Undetermined	Undetermined	Undetermined	Undetermined	Undetermined	Undetermined	Undetermined	Undetermined	Undetermined	Undetermined	Undetermined	Undetermined	Undetermined	Undetermined	Undetermined	Undetermined	Undetermined	Undetermined
hsa-miR-937-002180	Undetermined	Undetermined	Undetermined	Undetermined	Undetermined	Undetermined	Undetermined	Undetermined	35.9672	33.9789	Undetermined	Undetermined	Undetermined	Undetermined	Undetermined	Undetermined	Undetermined	36.0296	Undetermined	Undetermined	Undetermined	35.9539	35.9931	35.9748
hsa-miR-938-002181	Undetermined	Undetermined	Undetermined	Undetermined	Undetermined	Undetermined	Undetermined	Undetermined	Undetermined	Undetermined	Undetermined	Undetermined	Undetermined	Undetermined	Undetermined	Undetermined	Undetermined	Undetermined	35.9952	Undetermined	Undetermined	Undetermined	Undetermined	Undetermined
hsa-miR-939-002182	Undetermined	Undetermined	Undetermined	Undetermined	Undetermined	Undetermined	Undetermined	Undetermined	Undetermined	Undetermined	Undetermined	Undetermined	28.0692	26.9971	28.0285	27.0368	28.0022	30.1534	26.0025	26.9968	25.85	25.9981	25.9675	26.0049
hsa-miR-941-002183	Undetermined	Undetermined	Undetermined	Undetermined	Undetermined	Undetermined	36.0006	Undetermined	Undetermined	Undetermined	Undetermined	32.0303	Undetermined	Undetermined	33.8936	Undetermined	Undetermined	Undetermined	32.9893	33.0071	32.9406	32.9746	33.0014	34.0132
hsa-miR-942-002187	Undetermined	35.9653	Undetermined	Undetermined	Undetermined	Undetermined	34.9565	32.9621	33.978	32.0017	35.9993	32.9885	36.0099	Undetermined	35.9579	36.0097	Undetermined	35.9669	34.9773	35.9806	34.971	34.9667	33.9687	33.9805
hsa-miR-943-002188	Undetermined	Undetermined	Undetermined	Undetermined	Undetermined	Undetermined	Undetermined	Undetermined	Undetermined	Undetermined	Undetermined	Undetermined	Undetermined	Undetermined	Undetermined	Undetermined	Undetermined	Undetermined	Undetermined	Undetermined	Undetermined	Undetermined	Undetermined	Undetermined
hsa-miR-9-4373285	Undetermined	Undetermined	Undetermined	35.9782	33.9463	32.9901	29.9997	30.9901	30.976	31.0102	31.4772	30.9539	Undetermined	Undetermined	Undetermined	Undetermined	Undetermined	Undetermined	27.9743	27.9836	28.9916	28.9706	27.9575	27.9807
hsa-miR-944-002189	Undetermined	Undetermined	Undetermined	Undetermined	Undetermined	Undetermined	Undetermined	Undetermined	Undetermined	Undetermined	Undetermined	Undetermined	Undetermined	Undetermined	Undetermined	Undetermined	Undetermined	Undetermined	Undetermined	Undetermined	Undetermined	Undetermined	Undetermined	Undetermined
hsa-miR-95-4373011	Undetermined	Undetermined	Undetermined	Undetermined	Undetermined	Undetermined	35.2673	Undetermined	35.9665	35.9495	31.8987	35.9149	34.9746	35.9739	33.9958	33.9317	34.0134	33.982	33.9921	35.0128	36.007	34.9482	Undetermined	36.9434
hsa-miR-96#-002140	Undetermined	Undetermined	Undetermined	Undetermined	Undetermined	Undetermined	Undetermined	Undetermined	Undetermined	Undetermined	Undetermined	Undetermined	Undetermined	Undetermined	Undetermined	Undetermined	Undetermined	Undetermined	Undetermined	Undetermined	Undetermined	Undetermined	Undetermined	Undetermined
hsa-miR-96-4373372	Undetermined	Undetermined	Undetermined	Undetermined	Undetermined	Undetermined	Undetermined	Undetermined	34.994	Undetermined	Undetermined	Undetermined	Undetermined	Undetermined	Undetermined	Undetermined	Undetermined	Undetermined	Undetermined	Undetermined	Undetermined	Undetermined	Undetermined	Undetermined
hsa-miR-98-4373009	Undetermined	Undetermined	Undetermined	Undetermined	Undetermined	Undetermined	Undetermined	Undetermined	Undetermined	Undetermined	Undetermined	Undetermined	34.986	35.0252	34.9925	33.9458	33.9823	33.9829	31.9795	31.9984	33.9774	31.9745	31.9887	30.9907
hsa-miR-99a#-002141	Undetermined	Undetermined	35.9657	34.9795	Undetermined	Undetermined	33.9811	Undetermined	Undetermined	Undetermined	Undetermined	Undetermined	35.9705	Undetermined	35.9903	Undetermined	35.997	36.2261	Undetermined	Undetermined	Undetermined	Undetermined	Undetermined	Undetermined
hsa-miR-99a-4373008	31.9927	32.0069	Undetermined	31.9397	30.2173	Undetermined	34.0537	Undetermined	Undetermined	Undetermined	35.4372	Undetermined	29.9722	28.9949	29.9854	27.9789	28.0231	Undetermined	32.0205	31.9965	32.9801	32.024	31.9722	30.9104
hsa-miR-99b#-002196	Undetermined	Undetermined	Undetermined	Undetermined	Undetermined	Undetermined	32.0335	33.99	35.9846	36.033	32.0484	32.1105	36.0313	Undetermined	36.0077	35.9789	36.0005	Undetermined	Undetermined	36.0045	35.9281	35.9865	35.9556	35.9795
hsa-miR-99b-4373007	32.9558	34.9509	31.9449	30.954	32.0004	32.9946	29.029	28.9721	28.983	28.9782	31.8754	28.9555	28.9738	29.966	28.9794	28.9952	28.9643	29.0011	27.9987	27.9862	29.0005	28.0194	26.9615	27.975
MammU6-4395470	31.5106	30.7926	31.1391	31.5845	29.157	30.3741	25.744	26.9611	26.9524	26.9483	27.9327	26.9203	22.968	23.9524	22.0449	22.1113	22.9537	22.8227	20.852	21.8955	21.9322	21.9269	21.9596	21.9782
MammU6-4395470	30.9109	30.6173	30.9696	30.95	28.9229	29.9708	25.8523	26.8533	26.9215	26.8543	28.2183	26.9334	22.4302	24.0099	21.9463	21.9759	22.71	22.8916	20.8047	21.8438	21.9997	21.8259	21.8539	21.9162
MammU6-4395470	30.9848	30.5697	30.6597	30.5654	29.034	29.933	25.7572	26.9434	26.9324	26.9871	28.2666	26.9829	22.9411	23.7922	21.8206	21.9796	22.8608	23.0063	20.9864	21.9679	21.8487	21.6956	21.8891	21.8908
MammU6-4395470	30.944	30.9765	30.4406	31.4625	29.0908	29.9432	25.6535	26.8828	26.7683	26.852	27.9641	27.0638	22.7825	23.9156	21.8402	21.9453	22.793	22.832	20.7804	21.9911	21.9727	21.7956	21.9162	21.8883
mmu-let-7d#-001178	Undetermined	Undetermined	Undetermined	Undetermined	Undetermined	Undetermined	Undetermined	Undetermined	Undetermined	Undetermined	Undetermined	Undetermined	Undetermined	Undetermined	Undetermined	Undetermined	Undetermined	Undetermined	Undetermined	Undetermined	Undetermined	Undetermined	Undetermined	Undetermined
rno-miR-29c#-001818	Undetermined	Undetermined	Undetermined	Undetermined	Undetermined	Undetermined	Undetermined	Undetermined	Undetermined	Undetermined	Undetermined	34.9991	37.0388	Undetermined	Undetermined	Undetermined	37.0582	Undetermined	Undetermined	35.9673	Undetermined	36.0014	37.0708	35.9534
rno-miR-7#-001338	Undetermined	Undetermined	35.9806	35.9292	33.0679	31.9902	30.0015	29.0337	29.984	29.9967	29.9996	29.9757	Undetermined	Undetermined	Undetermined	Undetermined	33.9623	33.9851	32.0019	31.9493	32.9772	32.008	31.9294	31.9791
RNU44-001094	Undetermined	Undetermined	Undetermined	Undetermined	Undetermined	Undetermined	Undetermined	Undetermined	Undetermined	Undetermined	Undetermined	Undetermined	25.9634	25.9769	25.9271	26.0289	24.9492	25.8861	22.9714	22.8693	23.9162	22.9886	22.9462	22.9288
RNU44-4373384	Undetermined	Undetermined	Undetermined	Undetermined	Undetermined	Undetermined	31.9393	30.858	31.9598	Undetermined	36.8223	Undetermined	25.8803	25.9732	25.9462	25.9683	25.9398	25.9476	22.9972	22.9646	23.9149	22.8972	22.9505	22.9889
RNU48-001006	32.9765	31.9377	31.9672	33.9846	30.9519	30.9946	29.9897	30.9885	29.9753	31.9886	31.9855	31.9646	25.9703	25.9849	25.986	24.9689	24.9759	25.9766	22.9807	22.9772	23.9548	22.988	22.97	22.9661
RNU48-4373383	32.9799	31.9657	30.9826	34.964	30.9584	30.9743	30.9771	30.9617	29.9796	32.9946	31.0252	32.9991	24.9653	24.9607	24.9935	24.9767	24.9919	24.9744	21.9672	22.976	24.0053	22.988	23.0005	22.9855
U6 snRNA-001973	29.7108	29.8964	30.6708	29.5814	29.8904	29.9478	24.9246	25.8711	24.9303	25.8394	26.9662	24.8051	22.9391	23.9072	21.9549	21.8677	22.951	22.9967	19.9417	20.9131	22.0122	21.9716	21.7852	20.8283
U6 snRNA-001973	29.9477	29.8239	30.9417	29.6981	29.9113	29.8564	24.8767	25.8172	24.6672	25.7881	26.7389	24.9016	22.887	23.8672	21.7274	21.8073	22.7414	22.864	19.8	21.0294	21.7391	21.9672	21.6941	20.8738
U6 snRNA-001973	29.8253	30.2326	30.4793	29.9551	29.7281	29.8808	24.9876	25.9405	24.8809	25.9711	26.8983	24.9238	22.8358	24.0386	21.9515	21.9149	22.9775	22.9393	19.8573	21.0683	21.7336	21.9646	21.8648	20.9581
U6 snRNA-001973	29.6902	29.9538	30.3395	29.6168	29.7375	29.983	24.9986	25.7238	24.4344	25.6856	26.9533	24.9483	22.9032	23.8309	21.8433	21.9172	22.9311	22.9947	19.8364	20.9718	21.7997	21.961	21.9373	20.9164
